# Supplementary material for: 1,5-Dichloro-4,8-dinitro­anthraquinone
Source: Acta Crystallogr Sect E Struct Rep Online. 2010 Jul 31;66(Pt 8):o2130. doi: 10.1107/S1600536810029156 (PMC3007328; doi:10.1107/S1600536810029156)
Supplement: Supplementary file 1 [file e-66-o2130-sup1.cif]

##############################################################################
###                                                                        ###
###        Electronic paper (Acta Crystallographica Section E)             ###
###                                                                        ###
##############################################################################
#                                                                            #
# This CIF contains the data in a paper accepted for publication in Acta     #
# Crystallographica Section E. It conforms to the requirements of Notes      #
# for Authors for Section E, and has been peer reviewed under the auspices   #
# of the IUCr Commission on Journals.                                        #
#                                                                            #
# Full details of the Crystallographic Information File format               #
# are given in the paper "The Crystallographic Information File (CIF):       #
# a New Standard Archive File for Crystallography" by S. R. Hall, F. H.      #
# Allen and I. D. Brown [Acta Cryst. (1991), A47, 655-685].                  #
#                                                                            #
# The current version of the core CIF dictionary is obtainable from          #
# ftp://ftp.iucr.org/pub/cif_core.dic. The current version number is 2.4.    #
#                                                                            #
# Software is freely available for graphical display of the structure(s) in  #
# this CIF.  For information consult the CIF home page http://www.iucr.org/  #
# cif/home.html                                                              #
#                                                                            #
# This file may be used for bona fide research purposes within the           #
# scientific community so long as proper attribution is given to the journal # 
# article from which it was obtained.                                        #
#                                                                            #
##############################################################################
                                             
data_global
_audit_creation_method     SHELXL-97
_journal_date_recd_electronic     2010-07-10
_journal_date_accepted     2010-07-22
_journal_name_full     'Acta Crystallographica, Section E'
_journal_year     2010
_journal_volume     66
_journal_issue      8
_journal_page_first     o2130
_journal_page_last     o2130
_journal_paper_category     QO
_journal_coeditor_code     KP2270
_publ_contact_author
;
     Dr. Seik Weng Ng
     Department of Chemistry
     University of Malaya
     50603 Kuala Lumpur
     Malaysia
;
_publ_contact_author_email     seikweng@um.edu.my
_publ_contact_author_fax     '03 7967 4193'
_publ_contact_author_phone     '03 7967 6778'
_publ_section_title
;
1,5-Dichloro-4,8-dinitroanthraquinone
;
loop_
    _publ_author_name
    _publ_author_address
    'Armaghan, Mahsa'
;
Department of Chemistry
General Campus
Shahid Beheshti University
Tehran 1983963113
Iran
;
    'Amini, Mostafa M.'
;
Department of Chemistry
General Campus
Shahid Beheshti University
Tehran 1983963113
Iran
;
    'Ng, Seik Weng'
;
Department of Chemistry
University of Malaya
50603 Kuala Lumpur
Malaysia
;
_publ_section_synopsis     .
data_I
_audit_creation_method     SHELXL-97
_chemical_name_systematic
;
1,5-Dichloro-4,8-dinitroanthraquinone
;
_chemical_name_common     ?
_chemical_formula_moiety     'C14 H4 Cl2 N2 O6'
_chemical_formula_sum     'C14 H4 Cl2 N2 O6'
_chemical_formula_iupac     'C14 H4 Cl2 N2 O6'
_chemical_formula_weight     367.09
_chemical_melting_point     ?
_symmetry_cell_setting     monoclinic
_symmetry_space_group_name_H-M     'P 21'
_symmetry_space_group_name_Hall     'P 2yb'
loop_
    _symmetry_equiv_pos_as_xyz
    'x, y, z'
    '-x, y+1/2, -z'
_cell_length_a     5.9596(6)
_cell_length_b     11.3897(11)
_cell_length_c     9.8667(9)
_cell_angle_alpha     90.00
_cell_angle_beta     93.5190(10)
_cell_angle_gamma     90.00
_cell_volume     668.47(11)
_cell_formula_units_Z     2
_cell_measurement_reflns_used     2429
_cell_measurement_theta_min     2.7
_cell_measurement_theta_max     28.3
_cell_measurement_temperature     100(2)
_exptl_crystal_description     Cube
_exptl_crystal_colour     Yellow
_exptl_crystal_size_max     0.12
_exptl_crystal_size_mid     0.12
_exptl_crystal_size_min     0.12
_exptl_crystal_density_diffrn     1.824
_exptl_crystal_density_meas     ?
_exptl_crystal_density_method     'not measured'
_exptl_crystal_F_000     368
_exptl_absorpt_coefficient_mu     0.525
_exptl_absorpt_correction_type     multi-scan
_exptl_absorpt_process_details     '(SADABS, Sheldrick, 1996)'
_exptl_absorpt_correction_T_min     0.9397
_exptl_absorpt_correction_T_max     0.9397
_diffrn_ambient_temperature     100(2)
_diffrn_radiation_type     MoK\a
_diffrn_radiation_wavelength     0.71073
_diffrn_radiation_source     'fine-focus sealed tube'
_diffrn_radiation_monochromator     graphite
_diffrn_measurement_device_type     'Bruker SMART APEX diffractometer'
_diffrn_measurement_method     '\w scans'
_diffrn_detector_area_resol_mean     ?
_diffrn_reflns_number     6510
_diffrn_reflns_av_R_equivalents     0.0257
_diffrn_reflns_av_sigmaI/netI     0.0361
_diffrn_reflns_theta_min     2.07
_diffrn_reflns_theta_max     27.49
_diffrn_reflns_theta_full     27.49
_diffrn_measured_fraction_theta_max     1.000
_diffrn_measured_fraction_theta_full     1.000
_diffrn_reflns_limit_h_min     -7
_diffrn_reflns_limit_h_max     7
_diffrn_reflns_limit_k_min     -14
_diffrn_reflns_limit_k_max     14
_diffrn_reflns_limit_l_min     -12
_diffrn_reflns_limit_l_max     12
_diffrn_standards_number     0
_diffrn_standards_interval_count     0
_diffrn_standards_interval_time     0
_diffrn_standards_decay_%     0
_reflns_number_total     3028
_reflns_number_gt     2779
_reflns_threshold_expression     I>2\s(I)
_refine_ls_structure_factor_coef     Fsqd
_refine_ls_matrix_type     full
_refine_ls_R_factor_all     0.0409
_refine_ls_R_factor_gt     0.0366
_refine_ls_wR_factor_gt     0.0907
_refine_ls_wR_factor_ref     0.0945
_refine_ls_goodness_of_fit_ref     1.043
_refine_ls_restrained_S_all     1.043
_refine_ls_number_reflns     3028
_refine_ls_number_parameters     218
_refine_ls_number_restraints     1
_refine_ls_hydrogen_treatment     constr
_refine_ls_weighting_scheme     calc
_refine_ls_weighting_details
         'calc w=1/[\s^2^(Fo^2^)+(0.0477P)^2^+0.3390P] where P=(Fo^2^+2Fc^2^)/3'
_atom_sites_solution_hydrogens     geom
_atom_sites_solution_primary     direct
_atom_sites_solution_secondary     difmap
_refine_ls_shift/su_max     0.001
_refine_ls_shift/su_mean     0.001
_refine_diff_density_max     0.540
_refine_diff_density_min     -0.336
_refine_ls_extinction_method     none
_refine_ls_extinction_coef     ?
_refine_ls_abs_structure_details
                         'Flack (Flack, 1983) parameter from 1402 Friedel pairs'
_refine_ls_abs_structure_Flack     0.39(8)
loop_
    _atom_type_symbol
    _atom_type_description
    _atom_type_scat_dispersion_real
    _atom_type_scat_dispersion_imag
    _atom_type_scat_source
    'C' 'C' 0.0033 0.0016
                         'International Tables Vol C Tables 4.2.6.8 and 6.1.1.4'
    'H' 'H' 0.0000 0.0000
                         'International Tables Vol C Tables 4.2.6.8 and 6.1.1.4'
    'N' 'N' 0.0061 0.0033
                         'International Tables Vol C Tables 4.2.6.8 and 6.1.1.4'
    'O' 'O' 0.0106 0.0060
                         'International Tables Vol C Tables 4.2.6.8 and 6.1.1.4'
    'Cl' 'Cl' 0.1484 0.1585
                         'International Tables Vol C Tables 4.2.6.8 and 6.1.1.4'
_computing_data_collection     'APEX2 (Bruker, 2009)'
_computing_cell_refinement     'SAINT (Bruker, 2009)'
_computing_data_reduction     'SAINT (Bruker, 2009)'
_computing_structure_solution     'SHELXS97 (Sheldrick, 2008)'
_computing_structure_refinement     'SHELXL97 (Sheldrick, 2008)'
_computing_molecular_graphics     'X-Seed (Barbour, 2001)'
_computing_publication_material     'publCIF (Westrip, 2010)'
loop_
    _atom_site_type_symbol
    _atom_site_label
    _atom_site_fract_x
    _atom_site_fract_y
    _atom_site_fract_z
    _atom_site_U_iso_or_equiv
    _atom_site_adp_type
    _atom_site_calc_flag
    _atom_site_refinement_flags
    _atom_site_occupancy
    _atom_site_disorder_assembly
    _atom_site_disorder_group
    Cl Cl1 0.62144(12) 0.00005(6) 0.17540(8) 0.02356(19) Uani d . 1 . .
    Cl Cl2 0.36066(13) 0.69418(6) 0.31405(8) 0.0250(2) Uani d . 1 . .
    O O1 0.0933(4) 0.3072(2) 0.6211(2) 0.0271(5) Uani d . 1 . .
    O O2 -0.1258(4) 0.3417(2) 0.4440(2) 0.0277(5) Uani d . 1 . .
    O O3 0.2920(4) 0.4726(2) 0.4346(2) 0.0339(6) Uani d . 1 . .
    O O4 1.1628(4) 0.3759(2) 0.0667(2) 0.0280(5) Uani d . 1 . .
    O O5 0.9158(4) 0.3677(3) -0.1002(2) 0.0404(7) Uani d . 1 . .
    O O6 0.8065(5) 0.2199(2) 0.1277(3) 0.0548(9) Uani d . 1 . .
    N N1 0.0447(4) 0.3022(2) 0.4997(3) 0.0147(5) Uani d . 1 . .
    N N2 0.9756(4) 0.3942(2) 0.0136(3) 0.0163(5) Uani d . 1 . .
    C C1 0.4613(5) 0.0953(3) 0.2635(3) 0.0142(6) Uani d . 1 . .
    C C2 0.2957(5) 0.0447(3) 0.3375(3) 0.0198(6) Uani d . 1 . .
    H H2 0.2742 -0.0379 0.3350 0.024 Uiso calc R 1 . .
    C C3 0.1616(5) 0.1141(3) 0.4149(3) 0.0162(7) Uani d . 1 . .
    H H3 0.0494 0.0799 0.4668 0.019 Uiso calc R 1 . .
    C C4 0.1953(5) 0.2341(3) 0.4148(3) 0.0136(6) Uani d . 1 . .
    C C5 0.3553(5) 0.2890(3) 0.3409(3) 0.0126(6) Uani d . 1 . .
    C C6 0.3801(5) 0.4179(3) 0.3468(3) 0.0181(6) Uani d . 1 . .
    C C7 0.5285(4) 0.4765(3) 0.2507(3) 0.0150(6) Uani d . 1 . .
    C C8 0.5362(5) 0.5992(3) 0.2339(3) 0.0153(6) Uani d . 1 . .
    C C9 0.6860(5) 0.6510(3) 0.1494(3) 0.0170(6) Uani d . 1 . .
    H H9 0.6890 0.7340 0.1399 0.020 Uiso calc R 1 . .
    C C10 0.8297(5) 0.5827(3) 0.0795(3) 0.0183(7) Uani d . 1 . .
    H H10 0.9342 0.6178 0.0229 0.022 Uiso calc R 1 . .
    C C11 0.8195(5) 0.4621(3) 0.0930(3) 0.0132(6) Uani d . 1 . .
    C C12 0.6693(5) 0.4075(3) 0.1766(3) 0.0132(6) Uani d . 1 . .
    C C13 0.6668(5) 0.2752(3) 0.1839(3) 0.0224(7) Uani d . 1 . .
    C C14 0.4913(4) 0.2177(3) 0.2625(3) 0.0121(6) Uani d . 1 . .
loop_
    _atom_site_aniso_label
    _atom_site_aniso_U_11
    _atom_site_aniso_U_22
    _atom_site_aniso_U_33
    _atom_site_aniso_U_12
    _atom_site_aniso_U_13
    _atom_site_aniso_U_23
    Cl1 0.0243(3) 0.0116(4) 0.0366(4) 0.0019(3) 0.0164(3) -0.0016(3)
    Cl2 0.0267(4) 0.0132(4) 0.0370(4) 0.0049(3) 0.0168(3) 0.0022(3)
    O1 0.0307(11) 0.0364(13) 0.0147(9) 0.0029(10) 0.0041(8) -0.0053(9)
    O2 0.0209(10) 0.0342(13) 0.0276(11) 0.0143(10) -0.0015(9) -0.0066(10)
    O3 0.0459(13) 0.0198(12) 0.0393(13) -0.0033(10) 0.0285(11) -0.0054(10)
    O4 0.0191(11) 0.0362(14) 0.0284(11) 0.0091(9) -0.0015(9) -0.0033(10)
    O5 0.0300(12) 0.070(2) 0.0210(11) 0.0167(12) 0.0000(9) -0.0185(12)
    O6 0.0656(17) 0.0125(12) 0.094(2) -0.0058(12) 0.0693(17) -0.0087(12)
    N1 0.0140(11) 0.0161(13) 0.0147(11) -0.0012(9) 0.0070(9) 0.0004(10)
    N2 0.0167(12) 0.0142(13) 0.0188(12) -0.0046(10) 0.0064(10) 0.0013(10)
    C1 0.0172(13) 0.0089(14) 0.0168(14) -0.0012(11) 0.0039(11) 0.0026(11)
    C2 0.0225(15) 0.0122(15) 0.0252(15) -0.0012(12) 0.0051(12) 0.0029(12)
    C3 0.0133(14) 0.0175(18) 0.0183(14) -0.0027(12) 0.0048(11) 0.0054(12)
    C4 0.0109(12) 0.0172(16) 0.0133(13) 0.0020(11) 0.0036(10) -0.0002(11)
    C5 0.0140(13) 0.0131(15) 0.0106(12) -0.0012(10) 0.0009(10) -0.0013(10)
    C6 0.0212(14) 0.0118(14) 0.0226(14) -0.0022(11) 0.0104(12) -0.0021(11)
    C7 0.0144(12) 0.0151(17) 0.0154(13) -0.0035(11) 0.0018(10) 0.0006(10)
    C8 0.0108(13) 0.0167(16) 0.0186(14) 0.0029(11) 0.0025(11) -0.0036(12)
    C9 0.0208(13) 0.0108(14) 0.0198(13) -0.0027(11) 0.0046(11) 0.0010(11)
    C10 0.0232(16) 0.0157(17) 0.0166(14) -0.0026(13) 0.0053(12) 0.0008(12)
    C11 0.0136(12) 0.0127(15) 0.0137(12) -0.0025(11) 0.0045(10) -0.0013(10)
    C12 0.0131(12) 0.0129(16) 0.0138(13) -0.0017(12) 0.0013(10) 0.0002(10)
    C13 0.0279(15) 0.0142(15) 0.0271(16) -0.0009(12) 0.0170(13) -0.0024(12)
    C14 0.0109(12) 0.0115(16) 0.0142(12) 0.0004(10) 0.0039(10) 0.0002(10)
loop_
    _geom_bond_atom_site_label_1
    _geom_bond_atom_site_label_2
    _geom_bond_site_symmetry_2
    _geom_bond_distance
    _geom_bond_publ_flag
    Cl1 C1 . 1.716(3) ?
    Cl2 C8 . 1.730(3) ?
    O1 N1 . 1.216(3) ?
    O2 N1 . 1.211(3) ?
    O3 C6 . 1.213(4) ?
    O4 N2 . 1.221(3) ?
    O5 N2 . 1.197(3) ?
    O6 C13 . 1.205(4) ?
    N1 C4 . 1.483(4) ?
    N2 C11 . 1.472(4) ?
    C1 C2 . 1.388(4) ?
    C1 C14 . 1.405(5) ?
    C2 C3 . 1.386(5) ?
    C2 H2 . 0.9500 ?
    C3 C4 . 1.382(4) ?
    C3 H3 . 0.9500 ?
    C4 C5 . 1.385(4) ?
    C5 C14 . 1.411(4) ?
    C5 C6 . 1.476(5) ?
    C6 C7 . 1.493(4) ?
    C7 C12 . 1.390(4) ?
    C7 C8 . 1.408(5) ?
    C8 C9 . 1.390(4) ?
    C9 C10 . 1.373(5) ?
    C9 H9 . 0.9500 ?
    C10 C11 . 1.382(5) ?
    C10 H10 . 0.9500 ?
    C11 C12 . 1.399(4) ?
    C12 C13 . 1.509(5) ?
    C13 C14 . 1.492(4) ?
loop_
    _geom_angle_atom_site_label_1
    _geom_angle_atom_site_label_2
    _geom_angle_atom_site_label_3
    _geom_angle_site_symmetry_1
    _geom_angle_site_symmetry_3
    _geom_angle
    _geom_angle_publ_flag
    O2 N1 O1 . . 124.9(3) ?
    O2 N1 C4 . . 117.3(2) ?
    O1 N1 C4 . . 117.7(2) ?
    O5 N2 O4 . . 124.8(3) ?
    O5 N2 C11 . . 118.1(3) ?
    O4 N2 C11 . . 116.9(2) ?
    C2 C1 C14 . . 120.7(3) ?
    C2 C1 Cl1 . . 116.0(3) ?
    C14 C1 Cl1 . . 123.3(2) ?
    C3 C2 C1 . . 120.4(3) ?
    C3 C2 H2 . . 119.8 ?
    C1 C2 H2 . . 119.8 ?
    C4 C3 C2 . . 118.3(3) ?
    C4 C3 H3 . . 120.8 ?
    C2 C3 H3 . . 120.8 ?
    C3 C4 C5 . . 123.4(3) ?
    C3 C4 N1 . . 115.1(3) ?
    C5 C4 N1 . . 121.5(3) ?
    C4 C5 C14 . . 117.8(3) ?
    C4 C5 C6 . . 119.8(3) ?
    C14 C5 C6 . . 122.3(3) ?
    O3 C6 C5 . . 119.6(3) ?
    O3 C6 C7 . . 121.5(3) ?
    C5 C6 C7 . . 118.7(3) ?
    C12 C7 C8 . . 118.3(3) ?
    C12 C7 C6 . . 118.8(3) ?
    C8 C7 C6 . . 122.9(3) ?
    C9 C8 C7 . . 121.2(3) ?
    C9 C8 Cl2 . . 115.9(3) ?
    C7 C8 Cl2 . . 122.8(3) ?
    C10 C9 C8 . . 120.3(3) ?
    C10 C9 H9 . . 119.9 ?
    C8 C9 H9 . . 119.9 ?
    C9 C10 C11 . . 118.8(3) ?
    C9 C10 H10 . . 120.6 ?
    C11 C10 H10 . . 120.6 ?
    C10 C11 C12 . . 122.1(3) ?
    C10 C11 N2 . . 116.0(3) ?
    C12 C11 N2 . . 121.9(3) ?
    C7 C12 C11 . . 119.2(3) ?
    C7 C12 C13 . . 122.1(3) ?
    C11 C12 C13 . . 118.7(3) ?
    O6 C13 C14 . . 122.4(3) ?
    O6 C13 C12 . . 119.4(3) ?
    C14 C13 C12 . . 118.2(3) ?
    C1 C14 C5 . . 119.3(3) ?
    C1 C14 C13 . . 122.2(3) ?
    C5 C14 C13 . . 118.5(3) ?
loop_
    _geom_torsion_atom_site_label_1
    _geom_torsion_atom_site_label_2
    _geom_torsion_atom_site_label_3
    _geom_torsion_atom_site_label_4
    _geom_torsion_site_symmetry_1
    _geom_torsion_site_symmetry_2
    _geom_torsion_site_symmetry_3
    _geom_torsion_site_symmetry_4
    _geom_torsion
    _geom_torsion_publ_flag
    C14 C1 C2 C3 . . . . -2.0(4) ?
    Cl1 C1 C2 C3 . . . . 178.3(2) ?
    C1 C2 C3 C4 . . . . 0.9(4) ?
    C2 C3 C4 C5 . . . . 0.3(5) ?
    C2 C3 C4 N1 . . . . 179.8(2) ?
    O2 N1 C4 C3 . . . . -94.0(3) ?
    O1 N1 C4 C3 . . . . 81.0(3) ?
    O2 N1 C4 C5 . . . . 85.4(3) ?
    O1 N1 C4 C5 . . . . -99.5(3) ?
    C3 C4 C5 C14 . . . . -0.4(4) ?
    N1 C4 C5 C14 . . . . -179.8(2) ?
    C3 C4 C5 C6 . . . . -179.9(3) ?
    N1 C4 C5 C6 . . . . 0.7(4) ?
    C4 C5 C6 O3 . . . . 13.8(5) ?
    C14 C5 C6 O3 . . . . -165.6(3) ?
    C4 C5 C6 C7 . . . . -170.8(2) ?
    C14 C5 C6 C7 . . . . 9.7(4) ?
    O3 C6 C7 C12 . . . . 163.6(3) ?
    C5 C6 C7 C12 . . . . -11.6(4) ?
    O3 C6 C7 C8 . . . . -14.9(5) ?
    C5 C6 C7 C8 . . . . 169.9(3) ?
    C12 C7 C8 C9 . . . . -2.3(4) ?
    C6 C7 C8 C9 . . . . 176.2(3) ?
    C12 C7 C8 Cl2 . . . . 176.9(2) ?
    C6 C7 C8 Cl2 . . . . -4.6(4) ?
    C7 C8 C9 C10 . . . . 0.3(4) ?
    Cl2 C8 C9 C10 . . . . -178.9(2) ?
    C8 C9 C10 C11 . . . . 1.2(4) ?
    C9 C10 C11 C12 . . . . -0.7(5) ?
    C9 C10 C11 N2 . . . . 179.0(2) ?
    O5 N2 C11 C10 . . . . -87.6(4) ?
    O4 N2 C11 C10 . . . . 87.7(4) ?
    O5 N2 C11 C12 . . . . 92.1(4) ?
    O4 N2 C11 C12 . . . . -92.5(3) ?
    C8 C7 C12 C11 . . . . 2.7(4) ?
    C6 C7 C12 C11 . . . . -175.8(3) ?
    C8 C7 C12 C13 . . . . -177.7(3) ?
    C6 C7 C12 C13 . . . . 3.8(4) ?
    C10 C11 C12 C7 . . . . -1.3(4) ?
    N2 C11 C12 C7 . . . . 179.0(2) ?
    C10 C11 C12 C13 . . . . 179.1(3) ?
    N2 C11 C12 C13 . . . . -0.6(4) ?
    C7 C12 C13 O6 . . . . -173.0(3) ?
    C11 C12 C13 O6 . . . . 6.6(5) ?
    C7 C12 C13 C14 . . . . 6.2(5) ?
    C11 C12 C13 C14 . . . . -174.2(2) ?
    C2 C1 C14 C5 . . . . 1.9(4) ?
    Cl1 C1 C14 C5 . . . . -178.4(2) ?
    C2 C1 C14 C13 . . . . -179.7(3) ?
    Cl1 C1 C14 C13 . . . . 0.0(4) ?
    C4 C5 C14 C1 . . . . -0.7(4) ?
    C6 C5 C14 C1 . . . . 178.8(3) ?
    C4 C5 C14 C13 . . . . -179.1(3) ?
    C6 C5 C14 C13 . . . . 0.4(4) ?
    O6 C13 C14 C1 . . . . -7.4(5) ?
    C12 C13 C14 C1 . . . . 173.4(3) ?
    O6 C13 C14 C5 . . . . 171.0(3) ?
    C12 C13 C14 C5 . . . . -8.2(4) ?
