# Supplementary material for: 1,5-Dichloro-4,8-dinitro­anthraquinone
Source: Acta Crystallogr Sect E Struct Rep Online. 2010 Jul 31;66(Pt 8):o2130. doi: 10.1107/S1600536810029156 (PMC3007328; doi:10.1107/S1600536810029156)
Supplement: Supplementary file 2 [file e-66-o2130-Isup2.hkl]

# 
# h,k,l, Fc-squared, Fo-squared, sigma(Fo-squared) and status flag 
# 
data_I
_shelx_title '  P21' 
_shelx_refln_list_code          4 
_shelx_F_calc_maximum      205.71 
_exptl_crystal_F_000       368.00 
_reflns_d_resolution_high  0.7698 
 
loop_ 
 _symmetry_equiv_pos_as_xyz 
 'x, y, z' 
 '-x, y+1/2, -z' 
 
_cell_length_a     5.9596 
_cell_length_b    11.3897 
_cell_length_c     9.8667 
_cell_angle_alpha  90.000 
_cell_angle_beta   93.519 
_cell_angle_gamma  90.000 
 
_shelx_F_squared_multiplier     1.000 
 
loop_ 
 _refln_index_h 
 _refln_index_k 
 _refln_index_l 
 _refln_F_squared_calc 
 _refln_F_squared_meas 
 _refln_F_squared_sigma 
 _refln_observed_status 
   0 -14   0       68.29       65.07     10.13 o 
   1 -14   0      184.05      156.07     16.83 o 
   2 -14   0       20.11       28.00      5.15 o 
   1 -13   0       17.61       16.69      4.02 o 
   2 -13   0        6.06        7.95      3.61 o 
   3 -13   0        3.55        5.27      3.11 o 
   0 -12   0       15.44       10.03      4.76 o 
   1 -12   0      199.28      193.61     12.24 o 
   2 -12   0        7.29        4.29      2.73 o 
   3 -12   0       26.85       24.36      4.50 o 
   4 -12   0      224.81      244.37     14.52 o 
   1 -11   0      296.51      267.24     10.45 o 
   2 -11   0      474.44      508.45     15.26 o 
   3 -11   0       99.73      103.61     11.17 o 
   4 -11   0       66.96       72.83      7.17 o 
   5 -11   0      120.48      120.81     18.42 o 
   0 -10   0     1632.49     1547.59     44.26 o 
   1 -10   0      376.49      312.58     10.81 o 
   2 -10   0      201.89      174.69     14.07 o 
   3 -10   0      298.80      275.93     12.66 o 
   4 -10   0      211.64      216.13     10.03 o 
   5 -10   0      146.88      144.20      7.93 o 
   1  -9   0      351.51      356.70      8.15 o 
   2  -9   0      445.30      443.19      9.88 o 
   3  -9   0      154.91      161.93      6.12 o 
   4  -9   0       95.39       91.00      5.59 o 
   5  -9   0      297.58      306.62      9.62 o 
   6  -9   0       69.11       71.52      5.87 o 
   0  -8   0      500.87      510.99     11.40 o 
   1  -8   0       21.61       19.98      1.70 o 
   2  -8   0        5.66        4.91      1.22 o 
   3  -8   0     1424.74     1440.77     19.66 o 
   4  -8   0       17.11       19.04      2.76 o 
   5  -8   0       40.85       40.97      4.11 o 
   6  -8   0        5.95        8.09      2.64 o 
   1  -7   0      117.32      131.51      3.37 o 
   2  -7   0      153.04      138.36      3.81 o 
   3  -7   0       97.24       96.98      3.78 o 
   4  -7   0      901.65      942.40     14.65 o 
   5  -7   0      142.67      150.04      6.04 o 
   6  -7   0        1.12        2.77      2.42 o 
   0  -6   0      201.75      161.54      4.82 o 
   1  -6   0       41.58       38.47      1.96 o 
   2  -6   0       19.47       23.59      1.81 o 
   3  -6   0      340.60      310.98      7.03 o 
   4  -6   0      493.11      457.44     10.10 o 
   5  -6   0       26.81       25.67      3.10 o 
   6  -6   0       46.34       50.08      4.52 o 
   7  -6   0       23.75       31.35      7.15 o 
   1  -5   0     2804.27     2934.69     39.00 o 
   2  -5   0      622.48      627.57      9.23 o 
   3  -5   0     1094.98     1082.12     17.23 o 
   4  -5   0      266.55      270.85     10.59 o 
   5  -5   0       60.73       59.99      4.32 o 
   6  -5   0      245.20      246.50      8.38 o 
   7  -5   0       36.77       30.65      4.00 o 
   0  -4   0      364.93      372.59      7.65 o 
   1  -4   0     3349.24     3449.90     38.32 o 
   2  -4   0      627.36      636.54     10.50 o 
   3  -4   0      558.69      517.04      9.74 o 
   4  -4   0       15.83       16.89      3.13 o 
   5  -4   0      225.31      231.89      7.24 o 
   6  -4   0       80.80       89.21      6.13 o 
   7  -4   0      229.07      201.90      8.01 o 
   1  -3   0     1072.91     1037.02     12.55 o 
   2  -3   0      578.88      569.85      9.46 o 
   3  -3   0       46.60       31.51      3.01 o 
   4  -3   0      227.01      252.44      8.34 o 
   5  -3   0      115.93      129.01      6.46 o 
   6  -3   0       56.04       52.63      4.38 o 
   7  -3   0       43.75       45.62      4.96 o 
   0  -2   0      528.35      547.56      9.21 o 
   1  -2   0     4554.35     4700.27     71.66 o 
   2  -2   0      148.25      147.07      4.62 o 
   3  -2   0       72.88       75.73      4.12 o 
   4  -2   0       99.12      120.92      5.48 o 
   5  -2   0       37.18       39.04      4.24 o 
   6  -2   0       55.07       60.75      5.62 o 
   7  -2   0       77.94       75.33      6.40 o 
   1  -1   0       10.67        9.18      1.99 o 
   2  -1   0     2215.41     2160.93     42.12 o 
   3  -1   0       39.64       41.91      5.26 o 
   4  -1   0      125.13      131.72      5.68 o 
   5  -1   0      345.30      349.80     10.74 o 
   6  -1   0      452.48      424.34     13.27 o 
   7  -1   0      431.69      391.86     13.74 o 
   1   0   0      675.11      733.63      9.93 o 
   2   0   0       94.65      130.06      3.10 o 
   3   0   0      171.23      132.52      5.14 o 
   4   0   0     1319.69     1397.03     20.79 o 
   5   0   0        4.58        1.92      2.25 o 
   6   0   0      573.95      619.30     16.75 o 
   7   0   0      191.45      195.28      9.43 o 
   1   1   0       10.63        8.67      0.52 o 
   2   1   0     2211.74     2167.09     28.25 o 
   3   1   0       39.28       38.45      2.31 o 
   4   1   0      124.85      139.93      3.44 o 
   5   1   0      345.01      334.85     10.59 o 
   6   1   0      451.10      434.95     13.39 o 
   7   1   0      432.15      408.24     19.38 o 
   0   2   0      528.24      529.87     13.54 o 
   1   2   0     4554.60     4606.85     58.77 o 
   2   2   0      147.74      146.92      3.67 o 
   3   2   0       72.37       71.70      2.92 o 
   4   2   0       99.15      120.13      4.42 o 
   5   2   0       37.18       38.44      3.16 o 
   6   2   0       54.85       59.00      7.90 o 
   7   2   0       78.67       77.33      9.67 o 
   1   3   0     1073.23     1047.32     21.56 o 
   2   3   0      579.44      570.01      8.91 o 
   3   3   0       47.23       38.14      6.09 o 
   4   3   0      225.88      257.93      8.04 o 
   5   3   0      116.30      117.47      8.82 o 
   6   3   0       56.00       40.54      6.72 o 
   7   3   0       43.89       55.06      8.52 o 
   0   4   0      363.92      362.64     11.47 o 
   1   4   0     3348.59     3439.88     55.05 o 
   2   4   0      628.26      642.80     10.26 o 
   3   4   0      559.20      514.05     12.18 o 
   4   4   0       15.93       16.77      2.79 o 
   5   4   0      224.22      232.21     16.41 o 
   6   4   0       80.84       79.29      9.23 o 
   7   4   0      229.68      213.04     14.18 o 
   1   5   0     2803.81     2900.53     47.78 o 
   2   5   0      622.37      616.14     17.82 o 
   3   5   0     1094.03     1093.30     18.63 o 
   4   5   0      266.47      286.40      9.29 o 
   5   5   0       61.34       63.92      6.27 o 
   6   5   0      245.31      263.87     10.74 o 
   7   5   0       36.01       25.29      6.65 o 
   0   6   0      202.45      143.63      7.43 o 
   1   6   0       40.18       36.15      3.74 o 
   2   6   0       19.49       22.49      2.36 o 
   3   6   0      338.28      329.17     13.95 o 
   4   6   0      491.54      465.56     18.85 o 
   5   6   0       27.62       25.39      3.94 o 
   6   6   0       46.83       50.02      5.53 o 
   7   6   0       23.96       18.81      5.82 o 
   1   7   0      118.02      133.91      5.33 o 
   2   7   0      151.02      136.67      6.29 o 
   3   7   0       98.27       83.69      8.20 o 
   4   7   0      903.69      921.34     30.23 o 
   5   7   0      142.69      134.38     10.35 o 
   6   7   0        1.22        4.08      2.66 o 
   0   8   0      500.91      504.95     17.67 o 
   1   8   0       21.54       19.10      2.76 o 
   2   8   0        5.56        2.65      3.43 o 
   3   8   0     1423.12     1427.03     41.53 o 
   4   8   0       17.13       23.48      5.38 o 
   5   8   0       40.95       34.70      6.75 o 
   6   8   0        6.13        1.38      3.90 o 
   1   9   0      352.58      337.19     10.21 o 
   2   9   0      442.95      424.80     14.06 o 
   3   9   0      157.18      166.11     11.13 o 
   4   9   0       95.76       80.80      9.49 o 
   5   9   0      297.95      339.53     17.74 o 
   6   9   0       69.38       72.10      9.96 o 
   0  10   0     1632.12     1572.79     43.47 o 
   1  10   0      376.24      322.93     10.30 o 
   2  10   0      201.61      196.09      7.61 o 
   3  10   0      297.70      266.26     15.06 o 
   4  10   0      211.89      239.18     14.51 o 
   5  10   0      147.20      169.54     12.87 o 
   1  11   0      295.63      269.92      9.74 o 
   2  11   0      475.53      474.87     21.14 o 
   3  11   0       98.97      107.60     11.32 o 
   4  11   0       66.68       70.98      9.82 o 
   5  11   0      120.24      132.83     13.60 o 
   0  12   0       15.56       13.26      4.50 o 
   1  12   0      199.16      181.81      8.55 o 
   2  12   0        7.40        7.92      4.20 o 
   3  12   0       26.65       22.54      5.97 o 
   4  12   0      225.11      227.47     15.57 o 
   1  13   0       17.56       24.61      7.14 o 
   2  13   0        6.13        8.25      4.69 o 
   3  13   0        3.57        3.58      4.41 o 
   0  14   0       68.53       60.32      8.82 o 
   1  14   0      183.86      175.27     13.18 o 
   2  14   0       20.22       14.83      5.76 o 
  -2 -14   1        2.17       -2.63      2.62 o 
  -1 -14   1      300.80      315.62     13.29 o 
   0 -14   1       88.45       82.64      8.44 o 
   1 -14   1       42.54       40.31      5.72 o 
   2 -14   1      274.87      251.66     12.68 o 
  -3 -13   1      104.76       95.17      8.50 o 
  -2 -13   1        1.07       -2.02      2.51 o 
  -1 -13   1       30.71       33.80      5.07 o 
   0 -13   1      193.15      199.63      9.86 o 
   1 -13   1      326.97      326.26     12.81 o 
   2 -13   1       26.49       27.94      7.36 o 
   3 -13   1       13.42       15.60      4.09 o 
  -4 -12   1      102.94      119.89      9.35 o 
  -3 -12   1       20.94       21.95      4.24 o 
  -2 -12   1      295.20      273.18     20.10 o 
  -1 -12   1      539.49      506.45     16.32 o 
   0 -12   1       84.02       87.99      7.20 o 
   1 -12   1      118.57      114.75      8.27 o 
   2 -12   1      274.58      264.93     11.74 o 
   3 -12   1      339.72      346.84     15.09 o 
   4 -12   1        2.40        3.69      2.94 o 
  -5 -11   1       26.04       27.06      4.86 o 
  -4 -11   1      200.82      199.20      9.98 o 
  -3 -11   1       55.47       49.22      5.64 o 
  -2 -11   1       59.45       57.42      5.81 o 
  -1 -11   1      106.03       98.39     11.38 o 
   0 -11   1        7.88        4.47      2.56 o 
   1 -11   1       69.58       52.68      5.91 o 
   2 -11   1      181.08      170.85     10.90 o 
   3 -11   1       76.93      105.21      7.93 o 
   4 -11   1       37.60       34.84      5.02 o 
   5 -11   1       62.21       60.70      6.54 o 
  -5 -10   1        4.03        5.34      6.96 o 
  -4 -10   1        9.74        7.29      2.99 o 
  -3 -10   1      102.53       82.10      6.77 o 
  -2 -10   1       10.03        3.74      2.25 o 
  -1 -10   1      154.77      176.53      7.87 o 
   0 -10   1       83.68       72.79     11.77 o 
   1 -10   1       32.35       23.64      2.75 o 
   2 -10   1        2.69        4.07      1.85 o 
   3 -10   1       95.05      101.22      5.81 o 
   4 -10   1       93.76       89.49      5.82 o 
   5 -10   1       86.38       86.32      6.01 o 
  -6  -9   1       36.06       29.11      4.76 o 
  -5  -9   1       10.13       13.43      4.27 o 
  -4  -9   1      457.95      457.56     16.80 o 
  -3  -9   1      111.12      107.73      6.60 o 
  -2  -9   1       61.35       61.67      3.78 o 
  -1  -9   1       34.25       31.13      2.81 o 
   0  -9   1      481.05      493.31     11.16 o 
   1  -9   1      233.37      237.63      6.64 o 
   2  -9   1        3.82        5.82      1.94 o 
   3  -9   1       55.04       37.04      3.57 o 
   4  -9   1       25.03       20.38      2.99 o 
   5  -9   1      192.45      206.39      7.79 o 
   6  -9   1       13.80       19.43      4.45 o 
  -6  -8   1      140.73      148.50      9.71 o 
  -5  -8   1      166.07      187.61      6.11 o 
  -4  -8   1      307.58      307.86      7.38 o 
  -3  -8   1       76.55       67.74      3.61 o 
  -2  -8   1     2222.43     2234.76     27.68 o 
  -1  -8   1      308.40      316.79      5.98 o 
   0  -8   1      778.38      776.78     10.97 o 
   1  -8   1      297.81      300.37      9.52 o 
   2  -8   1      987.40      984.80     16.84 o 
   3  -8   1      718.15      721.36     14.05 o 
   4  -8   1      103.44       94.75      5.44 o 
   5  -8   1      116.19      108.42      6.29 o 
   6  -8   1       90.06       81.77      5.96 o 
  -6  -7   1      123.98      119.94      7.80 o 
  -5  -7   1       15.21       16.04      2.74 o 
  -4  -7   1      865.65      836.47     15.49 o 
  -3  -7   1     2380.84     2365.48     29.40 o 
  -2  -7   1      177.38      174.12      4.38 o 
  -1  -7   1       60.65       55.12      2.37 o 
   0  -7   1      547.64      548.25     10.98 o 
   1  -7   1     1003.86      953.20     12.59 o 
   2  -7   1        7.61        7.63      1.27 o 
   3  -7   1      134.00      142.63      4.25 o 
   4  -7   1      846.07      851.45     13.57 o 
   5  -7   1      622.37      581.17     13.17 o 
   6  -7   1       34.91       36.40      4.01 o 
  -7  -6   1       38.86       33.08      4.27 o 
  -6  -6   1       56.32       60.56      5.04 o 
  -5  -6   1       40.75       43.37      3.83 o 
  -4  -6   1       58.34       66.75      4.95 o 
  -3  -6   1      231.87      226.65      6.17 o 
  -2  -6   1       51.93       49.11      2.54 o 
  -1  -6   1     2030.28     2017.51     23.89 o 
   0  -6   1      740.97      760.91     10.11 o 
   1  -6   1      159.38      176.81      6.12 o 
   2  -6   1      277.23      277.02      5.83 o 
   3  -6   1      303.26      296.37      7.98 o 
   4  -6   1      104.57       98.41      4.68 o 
   5  -6   1       46.75       46.18      3.88 o 
   6  -6   1        0.80        2.37      1.96 o 
   7  -6   1       65.48       74.15     10.44 o 
  -7  -5   1        6.28        1.49      2.15 o 
  -6  -5   1       24.32       23.50      3.28 o 
  -5  -5   1      210.97      203.01      6.82 o 
  -4  -5   1       63.79       56.45      3.80 o 
  -3  -5   1       90.59       88.21      3.74 o 
  -2  -5   1       73.11       85.61      3.18 o 
  -1  -5   1      233.01      248.43      4.51 o 
   0  -5   1     1709.21     1969.65     22.65 o 
   1  -5   1     2122.64     2309.49     26.53 o 
   2  -5   1       69.48       72.51      2.63 o 
   3  -5   1      276.95      287.55      6.71 o 
   4  -5   1       33.58       33.39      3.00 o 
   5  -5   1        8.03        7.21      2.81 o 
   6  -5   1       77.20       88.52      5.74 o 
   7  -5   1       79.13       68.59      9.56 o 
  -7  -4   1       30.02       29.39      3.88 o 
  -6  -4   1      190.43      177.61      6.90 o 
  -5  -4   1      215.92      223.03      7.12 o 
  -4  -4   1       61.84       52.99      3.66 o 
  -3  -4   1      698.78      760.22     13.13 o 
  -2  -4   1        1.09        0.10      0.85 o 
  -1  -4   1     2539.00     2452.78     27.85 o 
   0  -4   1      899.78      910.21     11.06 o 
   1  -4   1      417.70      393.47      5.78 o 
   2  -4   1      325.19      287.53      5.27 o 
   3  -4   1      380.16      369.67      9.76 o 
   4  -4   1      346.70      365.98     10.51 o 
   5  -4   1       16.52       18.18      3.16 o 
   6  -4   1       66.12       64.01      4.87 o 
   7  -4   1       76.64       62.75      6.89 o 
  -7  -3   1       79.77       92.86      6.34 o 
  -6  -3   1      262.22      249.30     14.36 o 
  -5  -3   1      222.57      216.80      8.88 o 
  -4  -3   1       62.02       54.88      5.46 o 
  -3  -3   1     4389.54     4650.43     61.28 o 
  -2  -3   1     2617.36     2834.63     31.98 o 
  -1  -3   1     1484.43     1530.78     20.62 o 
   0  -3   1     1424.74     1369.01     15.56 o 
   1  -3   1     1310.00     1286.83     15.19 o 
   2  -3   1      364.55      371.05     11.36 o 
   3  -3   1      419.83      471.50     12.55 o 
   4  -3   1     2558.92     2710.47     46.65 o 
   5  -3   1       42.76       29.59      3.80 o 
   6  -3   1       30.84       36.04      4.62 o 
   7  -3   1       15.57       13.34      2.98 o 
  -7  -2   1       37.28       35.35      4.26 o 
  -6  -2   1      198.91      209.45      7.52 o 
  -5  -2   1      760.99      712.65     22.00 o 
  -4  -2   1       49.86       46.03      3.75 o 
  -3  -2   1      606.69      671.42     12.22 o 
  -2  -2   1     3081.01     3126.65     50.38 o 
  -1  -2   1        2.60        5.72      0.91 o 
   0  -2   1     1458.65     1382.56     22.83 o 
   1  -2   1     1033.67      996.32     16.70 o 
   2  -2   1      450.04      445.52      9.39 o 
   3  -2   1      415.62      420.08      9.87 o 
   4  -2   1      568.27      566.07     13.54 o 
   5  -2   1        1.79        1.41      1.87 o 
   6  -2   1      356.53      344.14     11.71 o 
   7  -2   1       68.59       86.63      7.26 o 
  -7  -1   1       87.11      102.62      8.03 o 
  -6  -1   1      370.56      376.20     10.80 o 
  -5  -1   1      148.60      135.51      8.57 o 
  -4  -1   1      745.34      683.38     15.65 o 
  -3  -1   1      262.40      270.44      5.27 o 
  -2  -1   1      111.63       94.65      3.43 o 
  -1  -1   1      166.11      171.22      6.32 o 
   0  -1   1      547.66      572.01      9.87 o 
   1  -1   1     1071.03     1179.35     19.33 o 
   2  -1   1      478.31      425.94     54.32 o 
   3  -1   1      637.53      638.12     13.22 o 
   4  -1   1       67.51       63.36      4.48 o 
   5  -1   1      212.09      196.69      5.99 o 
   6  -1   1       46.31       47.36      5.01 o 
   7  -1   1       37.10       33.46      6.50 o 
  -7   0   1        0.30        1.41      2.53 o 
  -6   0   1       63.36       71.56      8.62 o 
  -5   0   1       70.39       68.69      5.49 o 
  -4   0   1       60.53       60.61      2.95 o 
  -3   0   1      200.24      159.92      4.02 o 
  -2   0   1       51.92       36.16      2.18 o 
  -1   0   1        2.59       -0.22      0.71 o 
   0   0   1       12.69       10.07      0.56 o 
   1   0   1      113.53       87.52      2.18 o 
   2   0   1       43.10       33.27      3.14 o 
   3   0   1        5.75        4.12      1.06 o 
   4   0   1        4.20        4.98      1.39 o 
   5   0   1      131.53      125.03      6.21 o 
   6   0   1        1.26        0.91      2.03 o 
   7   0   1        9.34       15.68      3.69 o 
  -7   1   1       87.29       87.26     10.42 o 
  -6   1   1      369.31      404.32     17.96 o 
  -5   1   1      149.60      151.27      9.60 o 
  -4   1   1      745.44      712.09     12.33 o 
  -3   1   1      261.53      273.86      5.87 o 
  -2   1   1      110.32       96.20      5.16 o 
  -1   1   1      165.84      173.64      4.19 o 
   0   1   1      547.77      569.70      6.72 o 
   1   1   1     1071.03     1173.95     15.70 o 
   2   1   1      476.45      469.08      6.41 o 
   3   1   1      637.96      626.74     10.25 o 
   4   1   1       65.91       61.33      2.67 o 
   5   1   1      211.96      205.45     12.94 o 
   6   1   1       46.22       42.37      4.78 o 
   7   1   1       36.55       39.04      5.19 o 
  -7   2   1       37.47       30.17      6.70 o 
  -6   2   1      201.04      231.68     13.40 o 
  -5   2   1      760.23      753.85     16.52 o 
  -4   2   1       49.83       45.59      8.63 o 
  -3   2   1      606.56      662.06     13.68 o 
  -2   2   1     3083.01     3171.25     50.49 o 
  -1   2   1        2.43        4.74      0.78 o 
   0   2   1     1459.12     1285.52     45.86 o 
   1   2   1     1033.13      961.87     13.35 o 
   2   2   1      449.66      445.31      6.35 o 
   3   2   1      416.42      398.23      6.60 o 
   4   2   1      568.85      584.25     10.13 o 
   5   2   1        1.99       -0.61      1.36 o 
   6   2   1      356.59      351.45     11.76 o 
   7   2   1       69.21       90.79     10.32 o 
  -7   3   1       79.05       89.54     10.93 o 
  -6   3   1      261.11      245.15     14.20 o 
  -5   3   1      222.76      218.32      7.96 o 
  -4   3   1       61.40       51.67      4.06 o 
  -3   3   1     4389.39     4769.62     75.36 o 
  -2   3   1     2619.11     2827.78     46.26 o 
  -1   3   1     1485.07     1536.49     20.84 o 
   0   3   1     1426.54     1344.20     22.87 o 
   1   3   1     1307.14     1304.99     22.00 o 
   2   3   1      366.72      370.85      6.64 o 
   3   3   1      420.11      479.59      7.28 o 
   4   3   1     2560.77     2718.73     38.11 o 
   5   3   1       42.47       44.36      3.47 o 
   6   3   1       30.85       31.57      7.90 o 
   7   3   1       15.14        8.56      4.52 o 
  -7   4   1       30.36       30.97      6.86 o 
  -6   4   1      190.60      189.96     12.69 o 
  -5   4   1      215.79      222.06     11.70 o 
  -4   4   1       62.00       54.85      9.30 o 
  -3   4   1      699.14      782.84     18.54 o 
  -2   4   1        1.03        0.06      0.71 o 
  -1   4   1     2539.45     2408.73     39.85 o 
   0   4   1      899.70      888.69     16.53 o 
   1   4   1      417.04      390.08      8.67 o 
   2   4   1      327.41      285.89      6.92 o 
   3   4   1      381.34      386.19      7.23 o 
   4   4   1      346.71      370.19     10.51 o 
   5   4   1       16.63       16.78      3.03 o 
   6   4   1       66.28       72.56      8.94 o 
   7   4   1       77.11       91.45     10.95 o 
  -7   5   1        6.23        8.19      5.00 o 
  -6   5   1       24.03       11.61      4.82 o 
  -5   5   1      209.98      202.64      8.32 o 
  -4   5   1       63.64       50.44      4.48 o 
  -3   5   1       90.95       85.48      4.94 o 
  -2   5   1       72.85       80.51      3.02 o 
  -1   5   1      232.83      244.08      6.61 o 
   0   5   1     1708.83     1926.18     33.23 o 
   1   5   1     2123.66     2294.77     38.65 o 
   2   5   1       69.21       70.13      5.99 o 
   3   5   1      276.21      279.97      7.21 o 
   4   5   1       33.80       37.47      3.96 o 
   5   5   1        8.10        9.19      2.67 o 
   6   5   1       76.68       97.95      7.19 o 
   7   5   1       78.62       87.72     10.72 o 
  -7   6   1       39.30       27.86      7.27 o 
  -6   6   1       56.89       62.21      6.05 o 
  -5   6   1       41.27       44.01      4.91 o 
  -4   6   1       57.96       69.40      5.40 o 
  -3   6   1      231.54      214.61      7.78 o 
  -2   6   1       52.42       48.84      3.29 o 
  -1   6   1     2030.38     1980.39     34.61 o 
   0   6   1      741.46      739.43     15.40 o 
   1   6   1      158.54      169.43      5.86 o 
   2   6   1      277.27      288.23      9.33 o 
   3   6   1      303.83      301.86      7.96 o 
   4   6   1      104.88      108.88      8.51 o 
   5   6   1       46.21       47.27      4.91 o 
   6   6   1        0.90        2.89      2.48 o 
   7   6   1       66.03       85.28     10.88 o 
  -6   7   1      123.70      116.81      9.25 o 
  -5   7   1       15.15       23.12      3.98 o 
  -4   7   1      864.63      822.83     27.68 o 
  -3   7   1     2382.93     2345.01     60.47 o 
  -2   7   1      176.83      158.20      5.81 o 
  -1   7   1       60.35       54.74      4.01 o 
   0   7   1      545.56      526.19     12.53 o 
   1   7   1     1007.34      920.67     18.99 o 
   2   7   1        7.58        5.22      1.82 o 
   3   7   1      134.29      126.12      9.21 o 
   4   7   1      846.43      833.15     28.27 o 
   5   7   1      622.30      599.99     23.46 o 
   6   7   1       34.85       38.27      7.13 o 
  -6   8   1      139.70      138.54     12.97 o 
  -5   8   1      164.98      163.02     11.92 o 
  -4   8   1      308.65      307.76     15.41 o 
  -3   8   1       75.84       72.88      8.32 o 
  -2   8   1     2222.53     2257.74     39.64 o 
  -1   8   1      308.65      312.51     15.99 o 
   0   8   1      778.64      779.32     18.06 o 
   1   8   1      297.49      308.54     25.69 o 
   2   8   1      988.76      981.23     37.12 o 
   3   8   1      718.72      741.73     25.66 o 
   4   8   1      102.42      103.40     10.18 o 
   5   8   1      116.82      119.21     11.63 o 
   6   8   1       90.25      103.31     11.72 o 
  -6   9   1       35.75       26.77      6.60 o 
  -5   9   1       10.00       11.30      4.92 o 
  -4   9   1      457.44      419.98     19.48 o 
  -3   9   1      110.82      100.25     10.18 o 
  -2   9   1       62.41       47.77      4.76 o 
  -1   9   1       34.27       29.20      4.88 o 
   0   9   1      481.11      485.67     12.91 o 
   1   9   1      232.51      234.44      8.32 o 
   2   9   1        3.88        7.48      2.24 o 
   3   9   1       55.80       46.39      6.96 o 
   4   9   1       25.67       26.46      5.86 o 
   5   9   1      192.06      200.98     13.72 o 
   6   9   1       13.72       12.59      5.62 o 
  -5  10   1        4.08        4.28      4.49 o 
  -4  10   1        9.83        5.58      4.27 o 
  -3  10   1      102.04       99.36     10.28 o 
  -2  10   1       10.11       11.58      2.61 o 
  -1  10   1      154.85      160.50     22.02 o 
   0  10   1       83.47       73.50      7.68 o 
   1  10   1       32.50       21.77      3.34 o 
   2  10   1        2.74        3.69      2.16 o 
   3  10   1       95.46       89.70      9.94 o 
   4  10   1       93.01       81.71     10.15 o 
   5  10   1       86.25       81.15     10.57 o 
  -5  11   1       25.77       28.97      7.28 o 
  -4  11   1      200.32      194.03     13.99 o 
  -3  11   1       55.62       61.19      8.53 o 
  -2  11   1       59.68       62.07      8.48 o 
  -1  11   1      106.05      103.19     15.16 o 
   0  11   1        7.83        0.02      2.01 o 
   1  11   1       69.82       55.96      5.27 o 
   2  11   1      180.81      179.39      7.87 o 
   3  11   1       77.31       94.45     10.69 o 
   4  11   1       38.08       37.50      7.30 o 
   5  11   1       62.15       72.15     10.86 o 
  -4  12   1      103.30      118.51     13.09 o 
  -3  12   1       20.58       21.10      6.21 o 
  -2  12   1      295.58      299.92     16.52 o 
  -1  12   1      539.88      490.82     14.67 o 
   0  12   1       83.92       92.22     10.99 o 
   1  12   1      118.39      117.95      7.86 o 
   2  12   1      275.04      272.40     15.90 o 
   3  12   1      339.70      340.06     18.59 o 
   4  12   1        2.31       -1.27      3.84 o 
  -3  13   1      105.09       95.52     11.82 o 
  -2  13   1        1.26        1.09      3.79 o 
  -1  13   1       30.80       40.12      9.64 o 
   0  13   1      193.03      188.71      8.94 o 
   1  13   1      327.15      336.86     17.26 o 
   2  13   1       26.82       23.34      6.41 o 
   3  13   1       13.77       17.01      5.90 o 
  -2  14   1        2.05        6.65      4.90 o 
  -1  14   1      300.55      323.36     18.31 o 
   0  14   1       88.67       92.82      7.74 o 
   1  14   1       42.42       43.90      5.61 o 
   2  14   1      274.81      289.98     17.72 o 
  -2 -14   2      255.37      282.31     12.80 o 
  -1 -14   2       42.31       39.95      5.89 o 
   0 -14   2      143.60      134.41     28.82 o 
   1 -14   2       82.37       79.84      7.74 o 
   2 -14   2      116.67      104.36     15.49 o 
  -3 -13   2      211.49      198.82     10.65 o 
  -2 -13   2        7.58       10.84      3.62 o 
  -1 -13   2        3.37        3.24      2.89 o 
   0 -13   2       41.07       41.41      5.58 o 
   1 -13   2       13.37        9.50      3.56 o 
   2 -13   2       24.80       23.54      4.64 o 
   3 -13   2        6.97        2.56      3.47 o 
  -4 -12   2        6.66        5.00      3.27 o 
  -3 -12   2      413.15      466.62     15.77 o 
  -2 -12   2       55.79       59.83      6.29 o 
  -1 -12   2        5.34        7.46      3.09 o 
   0 -12   2      184.74      188.78      9.92 o 
   1 -12   2        2.40        3.95      2.69 o 
   2 -12   2       84.20       76.51      6.87 o 
   3 -12   2       15.26       19.26      4.10 o 
   4 -12   2        4.93       10.00      3.56 o 
  -5 -11   2      361.29      423.08     15.71 o 
  -4 -11   2      377.49      382.13     18.11 o 
  -3 -11   2       77.59       63.64      6.43 o 
  -2 -11   2       56.93       49.09      5.50 o 
  -1 -11   2      680.50      632.05     17.72 o 
   0 -11   2      404.70      383.81     15.69 o 
   1 -11   2       95.24       88.93      6.89 o 
   2 -11   2      279.80      298.09     11.13 o 
   3 -11   2      171.77      170.46     13.06 o 
   4 -11   2       28.06       30.61      6.91 o 
  -5 -10   2      142.83      167.36     10.64 o 
  -4 -10   2      259.50      231.09     10.44 o 
  -3 -10   2      301.26      300.43     11.39 o 
  -2 -10   2      360.54      344.77     11.83 o 
  -1 -10   2      114.31       98.46      7.31 o 
   0 -10   2      397.40      367.79      9.08 o 
   1 -10   2     1252.43     1233.43     20.59 o 
   2 -10   2      352.93      315.22      8.67 o 
   3 -10   2      209.41      191.19     13.98 o 
   4 -10   2      164.42      166.58      6.85 o 
   5 -10   2      125.95      122.67     12.76 o 
  -6  -9   2      336.87      365.77     13.24 o 
  -5  -9   2       89.43       83.02      9.35 o 
  -4  -9   2      292.29      295.26      7.45 o 
  -3  -9   2      181.61      184.25      7.20 o 
  -2  -9   2       19.43       18.70      2.51 o 
  -1  -9   2      205.14      193.51      6.03 o 
   0  -9   2      383.02      377.56     20.96 o 
   1  -9   2       68.72       74.62      4.43 o 
   2  -9   2       76.85       82.51      4.80 o 
   3  -9   2      374.11      386.82     18.31 o 
   4  -9   2       32.86       33.12      3.67 o 
   5  -9   2      236.81      237.01      8.31 o 
  -6  -8   2       30.88       33.73      4.11 o 
  -5  -8   2       31.50       31.49      3.59 o 
  -4  -8   2       20.45       21.81      3.27 o 
  -3  -8   2      159.26      163.22      6.53 o 
  -2  -8   2     1623.14     1600.76     33.17 o 
  -1  -8   2       47.31       49.56      3.37 o 
   0  -8   2       16.99       21.46      2.39 o 
   1  -8   2      180.11      183.25      7.13 o 
   2  -8   2      154.79      177.92      5.76 o 
   3  -8   2       20.15       19.61      2.59 o 
   4  -8   2      779.26      776.26     20.92 o 
   5  -8   2       18.78       19.89      3.09 o 
   6  -8   2       42.05       46.51      5.92 o 
  -6  -7   2       12.27       17.00      3.15 o 
  -5  -7   2       60.49       61.62      4.72 o 
  -4  -7   2      245.77      252.15      7.36 o 
  -3  -7   2      388.74      375.73     10.77 o 
  -2  -7   2      557.20      556.09      9.13 o 
  -1  -7   2        9.53        8.00      1.19 o 
   0  -7   2      207.99      232.10      5.98 o 
   1  -7   2       29.26       37.23      3.51 o 
   2  -7   2      111.22      119.02      4.53 o 
   3  -7   2       61.66       70.84      5.18 o 
   4  -7   2       11.58       10.42      2.14 o 
   5  -7   2      331.04      339.41      9.55 o 
   6  -7   2       26.68       23.81      4.33 o 
  -7  -6   2      172.25      160.82     12.29 o 
  -6  -6   2      132.11      149.61      6.93 o 
  -5  -6   2      112.57       94.10      5.60 o 
  -4  -6   2       10.03        7.95      1.90 o 
  -3  -6   2      280.79      274.18      8.65 o 
  -2  -6   2     1327.83     1287.79     17.07 o 
  -1  -6   2       79.08       87.92      2.65 o 
   0  -6   2       46.75       34.94      2.48 o 
   1  -6   2       11.11       21.41      2.05 o 
   2  -6   2      495.27      476.02      7.68 o 
   3  -6   2      145.62      155.43      6.76 o 
   4  -6   2      171.50      178.51      5.84 o 
   5  -6   2      173.67      179.66      5.59 o 
   6  -6   2       22.26       21.07      5.84 o 
  -7  -5   2        1.07        7.56      3.28 o 
  -6  -5   2       64.89       70.00      5.27 o 
  -5  -5   2      914.58      908.93     20.31 o 
  -4  -5   2      122.19      111.86      4.77 o 
  -3  -5   2       45.05       43.72      7.16 o 
  -2  -5   2      160.22      158.24      4.47 o 
  -1  -5   2     1547.80     1607.18     19.31 o 
   0  -5   2     1887.28     2023.07     27.70 o 
   1  -5   2      300.56      285.02      8.30 o 
   2  -5   2     1620.41     1689.05     20.65 o 
   3  -5   2      338.73      310.07      7.34 o 
   4  -5   2      609.85      631.87     34.32 o 
   5  -5   2       11.78       12.83      3.03 o 
   6  -5   2      174.44      207.17      9.51 o 
   7  -5   2       36.51       45.36      5.89 o 
  -7  -4   2      153.46      148.06      9.89 o 
  -6  -4   2      341.92      339.29      9.89 o 
  -5  -4   2       78.24       68.93      4.69 o 
  -4  -4   2      327.23      320.77      8.14 o 
  -3  -4   2      360.88      320.84     12.68 o 
  -2  -4   2       67.38       92.09      2.58 o 
  -1  -4   2     3223.32     3226.20     41.87 o 
   0  -4   2     1706.60     1762.03     23.84 o 
   1  -4   2     1797.09     1901.78     25.76 o 
   2  -4   2      133.61      121.32      7.80 o 
   3  -4   2      110.93      109.69      7.44 o 
   4  -4   2      325.16      301.31      9.31 o 
   5  -4   2      150.17      166.81      9.45 o 
   6  -4   2       15.41       14.51      5.16 o 
   7  -4   2       16.45       11.86      3.66 o 
  -7  -3   2       11.18        8.21      3.16 o 
  -6  -3   2      113.56      113.60      7.84 o 
  -5  -3   2      125.00      121.98      5.31 o 
  -4  -3   2      169.66      169.77      9.70 o 
  -3  -3   2       79.97       90.59      5.33 o 
  -2  -3   2       69.57       88.89      2.37 o 
  -1  -3   2       24.51       23.93      2.20 o 
   0  -3   2     1572.38     1557.75     24.63 o 
   1  -3   2      361.20      346.95      6.89 o 
   2  -3   2       93.34       91.37      3.04 o 
   3  -3   2      326.09      339.11      8.79 o 
   4  -3   2       41.35       41.40      5.96 o 
   5  -3   2       32.81       29.85      3.75 o 
   6  -3   2       16.54        9.64      3.54 o 
   7  -3   2       18.94       21.90      6.41 o 
  -7  -2   2       25.66       27.53      4.63 o 
  -6  -2   2      124.13      119.95      8.02 o 
  -5  -2   2      135.02      133.34      5.54 o 
  -4  -2   2        9.33        5.35      1.59 o 
  -3  -2   2      230.12      186.64      5.18 o 
  -2  -2   2     3231.48     3308.28     37.36 o 
  -1  -2   2     2158.63     2143.19     38.62 o 
   0  -2   2     3083.94     3105.39     48.36 o 
   1  -2   2     1212.97     1328.11     17.92 o 
   2  -2   2      288.80      250.45      6.28 o 
   3  -2   2      498.83      504.89     11.34 o 
   4  -2   2        8.90        3.08      2.55 o 
   5  -2   2        9.35        8.02      2.43 o 
   6  -2   2       64.50       63.37      5.72 o 
   7  -2   2       40.46       38.65      7.72 o 
  -7  -1   2       48.98       52.02      9.68 o 
  -6  -1   2      957.04      945.32     34.65 o 
  -5  -1   2      728.43      734.50     18.61 o 
  -4  -1   2      451.81      452.21      7.53 o 
  -3  -1   2      195.75      220.98      4.84 o 
  -2  -1   2       63.82       62.31      2.17 o 
  -1  -1   2     1665.15     1626.03     26.71 o 
   0  -1   2       14.13       12.44      1.05 o 
   1  -1   2      737.56      667.69     13.90 o 
   2  -1   2      433.66      470.44      7.84 o 
   3  -1   2     1196.17     1168.83     17.23 o 
   4  -1   2      143.29      148.09      5.98 o 
   5  -1   2      103.76      106.70      4.68 o 
   6  -1   2      144.21      165.68      7.79 o 
   7  -1   2      276.83      245.86     15.60 o 
  -7   0   2       38.63       39.64      5.45 o 
  -6   0   2      624.67      604.36     16.89 o 
  -5   0   2      917.71      984.26     21.94 o 
  -4   0   2      185.57      207.75      5.35 o 
  -3   0   2       74.35       62.17      5.86 o 
  -2   0   2     4377.93     4175.70     53.59 o 
  -1   0   2      392.05      376.63      7.72 o 
   0   0   2      693.41      776.06     10.65 o 
   1   0   2    42316.71    39813.04   1004.28 o 
   2   0   2     7126.21     7593.76     96.73 o 
   3   0   2      670.93      678.27     12.15 o 
   4   0   2       19.36       13.72      1.80 o 
   5   0   2      240.82      290.04      9.45 o 
   6   0   2      132.46      113.76      6.90 o 
   7   0   2      394.75      384.75     19.70 o 
  -7   1   2       49.30       46.21      5.69 o 
  -6   1   2      957.40      968.29     22.98 o 
  -5   1   2      728.67      694.11     24.51 o 
  -4   1   2      451.43      448.23     10.75 o 
  -3   1   2      195.42      223.07      6.33 o 
  -2   1   2       63.47       60.67      5.13 o 
  -1   1   2     1665.57     1634.10     21.69 o 
   0   1   2       14.12       14.86      1.17 o 
   1   1   2      737.21      665.17     16.87 o 
   2   1   2      438.60      461.79      7.66 o 
   3   1   2     1191.42     1117.15     20.81 o 
   4   1   2      142.45      157.72      4.68 o 
   5   1   2      103.24      113.22      6.18 o 
   6   1   2      144.76      161.48      7.70 o 
   7   1   2      275.64      259.16     15.99 o 
  -7   2   2       25.20       20.25      5.35 o 
  -6   2   2      125.35      109.93     10.98 o 
  -5   2   2      134.87      138.69      9.20 o 
  -4   2   2        9.43        6.70      1.91 o 
  -3   2   2      230.18      193.65      7.18 o 
  -2   2   2     3231.80     3372.36     53.46 o 
  -1   2   2     2158.91     2088.48     34.36 o 
   0   2   2     3084.08     3080.71     49.75 o 
   1   2   2     1213.37     1338.33     18.23 o 
   2   2   2      286.85      266.04      5.31 o 
   3   2   2      500.54      515.05      7.86 o 
   4   2   2        8.78        8.71      1.39 o 
   5   2   2        9.31       10.05      2.51 o 
   6   2   2       63.81       65.57      5.70 o 
   7   2   2       40.58       32.90      7.01 o 
  -7   3   2       11.26       10.37      3.40 o 
  -6   3   2      113.10      117.19     11.48 o 
  -5   3   2      125.34      123.83      6.05 o 
  -4   3   2      169.42      167.21      6.48 o 
  -3   3   2       79.71      100.84      5.21 o 
  -2   3   2       69.43       90.36     10.67 o 
  -1   3   2       24.40       21.49      1.54 o 
   0   3   2     1571.60     1535.72     33.77 o 
   1   3   2      361.41      340.35      5.90 o 
   2   3   2       93.75       97.75      4.41 o 
   3   3   2      326.17      345.44      6.01 o 
   4   3   2       41.20       41.94      3.10 o 
   5   3   2       32.38       32.17      3.11 o 
   6   3   2       16.75       13.21      3.17 o 
   7   3   2       18.89       12.41      5.11 o 
  -7   4   2      152.82      126.09     13.26 o 
  -6   4   2      342.82      335.70     17.41 o 
  -5   4   2       78.34       73.33      5.56 o 
  -4   4   2      327.07      347.18     10.10 o 
  -3   4   2      359.14      329.78     15.37 o 
  -2   4   2       67.57       90.73      4.21 o 
  -1   4   2     3223.19     3232.82     42.49 o 
   0   4   2     1708.19     1707.65     29.61 o 
   1   4   2     1796.43     1869.54     32.11 o 
   2   4   2      133.63      120.55      3.43 o 
   3   4   2      110.23      130.47      4.77 o 
   4   4   2      324.92      314.46     11.24 o 
   5   4   2      150.32      171.76      5.98 o 
   6   4   2       15.43       20.56      4.44 o 
   7   4   2       16.38       15.13      5.51 o 
  -7   5   2        1.05        6.37      4.67 o 
  -6   5   2       64.40       71.78      9.39 o 
  -5   5   2      913.69      896.67     29.31 o 
  -4   5   2      124.52      115.87      8.00 o 
  -3   5   2       44.55       33.50      3.49 o 
  -2   5   2      160.45      161.36      4.36 o 
  -1   5   2     1547.52     1556.41     27.81 o 
   0   5   2     1889.17     2000.07     34.44 o 
   1   5   2      300.10      270.01      7.49 o 
   2   5   2     1620.32     1693.51     29.82 o 
   3   5   2      338.30      316.65      8.31 o 
   4   5   2      610.01      624.32     22.11 o 
   5   5   2       11.87       11.37      2.91 o 
   6   5   2      174.22      218.38      9.37 o 
   7   5   2       36.43       34.32      7.27 o 
  -7   6   2      172.91      163.13     15.26 o 
  -6   6   2      132.35      128.97      7.95 o 
  -5   6   2      113.33       84.99      6.56 o 
  -4   6   2       10.30       10.48      2.58 o 
  -3   6   2      281.86      266.31      8.95 o 
  -2   6   2     1326.74     1315.49     23.92 o 
  -1   6   2       78.93       85.26      4.12 o 
   0   6   2       47.48       37.88      5.95 o 
   1   6   2       12.13       21.05      2.60 o 
   2   6   2      493.43      488.44     11.53 o 
   3   6   2      145.25      153.77      6.75 o 
   4   6   2      171.01      171.35     11.00 o 
   5   6   2      171.63      189.61     12.06 o 
   6   6   2       22.34       27.32      6.29 o 
  -6   7   2       12.23       18.68      3.85 o 
  -5   7   2       61.14       47.11      5.11 o 
  -4   7   2      245.45      238.28      9.23 o 
  -3   7   2      389.50      370.51     15.93 o 
  -2   7   2      557.85      540.05     25.99 o 
  -1   7   2        9.84        9.80      2.09 o 
   0   7   2      207.58      219.00      7.32 o 
   1   7   2       29.05       42.13      4.76 o 
   2   7   2      111.76      135.31      5.68 o 
   3   7   2       61.07       72.12      4.45 o 
   4   7   2       11.91       11.65      4.36 o 
   5   7   2      332.23      366.11     17.76 o 
   6   7   2       27.12       27.12      6.71 o 
  -6   8   2       30.83       32.83      5.08 o 
  -5   8   2       31.21       28.33      6.01 o 
  -4   8   2       20.30       31.35      6.05 o 
  -3   8   2      159.62      163.95     10.57 o 
  -2   8   2     1622.78     1623.56     30.05 o 
  -1   8   2       47.30       42.32      6.18 o 
   0   8   2       16.83       16.13      2.98 o 
   1   8   2      180.11      180.87      6.95 o 
   2   8   2      154.43      150.79     11.69 o 
   3   8   2       19.92       18.98      4.81 o 
   4   8   2      777.65      799.95     28.32 o 
   5   8   2       18.72       16.90      5.39 o 
   6   8   2       41.81       41.53      7.95 o 
  -6   9   2      336.28      365.02     19.47 o 
  -5   9   2       90.67       85.76     10.34 o 
  -4   9   2      292.05      283.20     15.66 o 
  -3   9   2      181.97      178.73     11.72 o 
  -2   9   2       20.23       18.20      3.31 o 
  -1   9   2      205.94      193.60      7.49 o 
   0   9   2      381.88      387.02     11.20 o 
   1   9   2       68.82       74.15      9.09 o 
   2   9   2       77.52       91.27      5.62 o 
   3   9   2      373.58      344.43     17.04 o 
   4   9   2       33.81       45.47      7.44 o 
   5   9   2      237.68      232.31     15.34 o 
  -5  10   2      143.01      171.05     15.30 o 
  -4  10   2      260.23      256.29     15.29 o 
  -3  10   2      301.72      291.56     15.60 o 
  -2  10   2      359.86      345.82     10.77 o 
  -1  10   2      114.47      110.62      6.32 o 
   0  10   2      398.20      369.02     11.39 o 
   1  10   2     1253.15     1179.11     25.66 o 
   2  10   2      351.81      329.87     31.96 o 
   3  10   2      209.04      226.04     13.54 o 
   4  10   2      163.50      163.75     12.39 o 
   5  10   2      125.87      133.99     13.51 o 
  -5  11   2      361.47      395.98     21.42 o 
  -4  11   2      378.20      424.43     20.60 o 
  -3  11   2       77.18       67.41      9.03 o 
  -2  11   2       56.27       49.36      7.58 o 
  -1  11   2      679.81      703.11     17.44 o 
   0  11   2      406.13      406.70     16.65 o 
   1  11   2       95.10       91.65      6.60 o 
   2  11   2      279.36      270.55     10.06 o 
   3  11   2      171.51      158.82     14.22 o 
   4  11   2       28.27       19.36      6.06 o 
  -4  12   2        6.56       10.20      5.22 o 
  -3  12   2      413.26      411.50     21.00 o 
  -2  12   2       55.78       56.67      8.51 o 
  -1  12   2        5.31        2.18      2.43 o 
   0  12   2      184.76      196.60     12.57 o 
   1  12   2        2.15        2.97      2.44 o 
   2  12   2       84.19       66.32      9.05 o 
   3  12   2       15.35       17.64      5.99 o 
   4  12   2        4.86       10.15      5.05 o 
  -3  13   2      211.20      203.69     14.73 o 
  -2  13   2        7.62        6.00      4.29 o 
  -1  13   2        3.36       10.31      3.20 o 
   0  13   2       41.13       49.33      5.54 o 
   1  13   2       13.35       14.99      3.51 o 
   2  13   2       24.71       26.74      6.65 o 
   3  13   2        6.92        4.43      4.33 o 
  -2  14   2      255.36      288.67     17.87 o 
  -1  14   2       42.27       54.17      8.88 o 
   0  14   2      143.82      152.96      9.91 o 
   1  14   2       82.38       69.20      6.90 o 
   2  14   2      116.73       96.49     11.97 o 
  -1 -14   3        4.92        3.57      4.82 o 
   0 -14   3      243.98      241.74     11.67 o 
   1 -14   3       33.28       49.37      6.32 o 
  -3 -13   3      119.71      110.12      9.20 o 
  -2 -13   3       31.09       17.33      5.64 o 
  -1 -13   3        7.90        8.01      3.41 o 
   0 -13   3       35.81       48.98     12.34 o 
   1 -13   3      104.36       99.77      8.20 o 
   2 -13   3      192.53      204.00     15.20 o 
   3 -13   3       44.63       48.58      6.12 o 
  -4 -12   3      207.00      222.64     11.20 o 
  -3 -12   3      211.86      203.06     15.09 o 
  -2 -12   3        7.10        2.22      3.28 o 
  -1 -12   3      229.38      215.62     15.32 o 
   0 -12   3      377.40      367.24     13.22 o 
   1 -12   3      205.09      195.28      9.45 o 
   2 -12   3      173.66      150.15      9.58 o 
   3 -12   3      153.73      170.75      9.75 o 
   4 -12   3      126.88      146.22     14.07 o 
  -4 -11   3        9.58        6.59      3.18 o 
  -3 -11   3      137.09      133.19      9.85 o 
  -2 -11   3      236.60      234.78     10.22 o 
  -1 -11   3       18.01       21.27      3.91 o 
   0 -11   3       34.84       27.24      5.22 o 
   1 -11   3        7.68        4.81      2.07 o 
   2 -11   3       25.10       21.15      3.05 o 
   3 -11   3       55.46       52.17      4.56 o 
   4 -11   3       24.48       24.38      4.39 o 
  -5 -10   3       91.26       97.92      8.39 o 
  -4 -10   3       18.72       22.76     12.05 o 
  -3 -10   3        0.90       -0.64      1.61 o 
  -2 -10   3        7.90        6.24      2.10 o 
  -1 -10   3       19.86       22.67      2.82 o 
   0 -10   3       17.05       17.11      2.61 o 
   1 -10   3        5.98       10.43      3.34 o 
   2 -10   3        0.98        1.41      1.79 o 
   3 -10   3        4.71        1.62      1.91 o 
   4 -10   3       31.08       42.74      7.36 o 
   5 -10   3        5.15        3.44      2.97 o 
  -5  -9   3       30.81       25.80      3.52 o 
  -4  -9   3       11.80        9.11      2.43 o 
  -3  -9   3      505.37      475.06     18.51 o 
  -2  -9   3       64.87       65.93      5.61 o 
  -1  -9   3       47.98       39.82      3.48 o 
   0  -9   3       97.36       93.42      4.74 o 
   1  -9   3      310.16      312.97      8.20 o 
   2  -9   3      155.75      152.12      5.73 o 
   3  -9   3       38.37       45.40      6.29 o 
   4  -9   3       37.57       45.06      4.07 o 
   5  -9   3        4.29        2.87      3.35 o 
  -6  -8   3        2.38        4.37      3.02 o 
  -5  -8   3      174.44      174.16      7.21 o 
  -4  -8   3      414.54      441.25     15.49 o 
  -3  -8   3      194.71      203.16      5.56 o 
  -2  -8   3      216.33      212.23      6.57 o 
  -1  -8   3     2152.37     2164.27     31.75 o 
   0  -8   3      869.63      885.00     15.41 o 
   1  -8   3       47.99       60.61      3.87 o 
   2  -8   3        7.20        6.24      1.81 o 
   3  -8   3      556.81      559.00     14.54 o 
   4  -8   3      616.18      618.39     13.17 o 
   5  -8   3       88.20       89.00      7.18 o 
   6  -8   3       26.42       16.46      4.06 o 
  -6  -7   3      280.10      290.56     11.75 o 
  -5  -7   3      320.42      310.52      9.13 o 
  -4  -7   3       20.10       18.29      2.61 o 
  -3  -7   3      817.17      805.55     14.61 o 
  -2  -7   3     3024.43     2934.16     41.52 o 
  -1  -7   3      523.84      492.07     10.08 o 
   0  -7   3       96.62       94.23      4.19 o 
   1  -7   3      382.97      365.35      8.22 o 
   2  -7   3      556.46      561.76     11.00 o 
   3  -7   3       96.33       75.35      5.66 o 
   4  -7   3      121.69      128.10      6.73 o 
   5  -7   3      317.04      296.95     11.18 o 
   6  -7   3      203.61      187.69      9.47 o 
  -6  -6   3       91.46       88.45      7.44 o 
  -5  -6   3       24.31       26.54      4.05 o 
  -4  -6   3       22.62       19.84      2.69 o 
  -3  -6   3      493.64      510.70     10.49 o 
  -2  -6   3      453.84      472.36      9.35 o 
  -1  -6   3      118.89      109.96      4.02 o 
   0  -6   3      734.26      744.43     12.55 o 
   1  -6   3       86.69       85.96      3.52 o 
   2  -6   3      295.15      291.17      8.66 o 
   3  -6   3      188.85      213.07      6.90 o 
   4  -6   3       55.56       48.67      5.41 o 
   5  -6   3      170.54      150.09     19.89 o 
   6  -6   3       24.33       28.34      4.47 o 
  -7  -5   3       68.36       58.51      6.56 o 
  -6  -5   3       58.45       51.84      6.48 o 
  -5  -5   3       87.74       73.36      9.55 o 
  -4  -5   3       13.30       13.93      2.27 o 
  -3  -5   3      167.33      182.40     11.64 o 
  -2  -5   3       29.48       29.46      2.60 o 
  -1  -5   3       76.36       84.06      3.54 o 
   0  -5   3      111.02      116.57      3.76 o 
   1  -5   3      438.25      493.71     11.42 o 
   2  -5   3      691.84      770.43     12.90 o 
   3  -5   3       16.51       18.46      2.52 o 
   4  -5   3      144.31      136.25      5.55 o 
   5  -5   3       58.28       59.43      5.47 o 
   6  -5   3       11.12       12.38      3.49 o 
  -7  -4   3       79.61       83.95     16.95 o 
  -6  -4   3       17.01       15.32      3.58 o 
  -5  -4   3      387.95      349.92     28.88 o 
  -4  -4   3      243.32      219.24     11.32 o 
  -3  -4   3      373.86      353.33      7.00 o 
  -2  -4   3     1128.81     1269.85     18.51 o 
  -1  -4   3        4.75        3.84      1.10 o 
   0  -4   3      586.93      523.00      8.97 o 
   1  -4   3       52.82       42.99      2.44 o 
   2  -4   3      129.18      112.68      3.60 o 
   3  -4   3       37.72       38.46      2.68 o 
   4  -4   3       29.27       32.28      3.54 o 
   5  -4   3      316.46      285.96     15.34 o 
   6  -4   3       29.28       32.06      6.78 o 
   7  -4   3       11.72       19.51      6.23 o 
  -7  -3   3      204.97      201.49     14.33 o 
  -6  -3   3       26.80       32.51      4.61 o 
  -5  -3   3      396.35      388.41     12.39 o 
  -4  -3   3       20.94       17.70      2.97 o 
  -3  -3   3     1060.13     1045.92     16.01 o 
  -2  -3   3     3699.21     4021.51     52.35 o 
  -1  -3   3     3422.25     3586.02     46.72 o 
   0  -3   3      400.84      411.44      8.80 o 
   1  -3   3     1709.00     1681.61     22.66 o 
   2  -3   3      704.80      709.77     11.21 o 
   3  -3   3       20.65       21.38      3.85 o 
   4  -3   3      255.02      285.57      8.67 o 
   5  -3   3      613.95      600.43     12.81 o 
   6  -3   3       81.65       65.14      8.97 o 
   7  -3   3        8.81        7.12      4.70 o 
  -7  -2   3      128.69      152.70     10.08 o 
  -6  -2   3       26.54       23.71      3.91 o 
  -5  -2   3       77.39       72.42      5.87 o 
  -4  -2   3     1347.72     1359.47     29.85 o 
  -3  -2   3      158.93      139.44      3.81 o 
  -2  -2   3      342.89      395.00      7.30 o 
  -1  -2   3     3026.78     3102.15     40.45 o 
   0  -2   3      560.25      551.91      8.94 o 
   1  -2   3      366.40      353.77      5.25 o 
   2  -2   3      339.00      345.88      9.67 o 
   3  -2   3      503.31      524.68      9.51 o 
   4  -2   3      206.93      192.53      5.55 o 
   5  -2   3      135.02      129.11      5.07 o 
   6  -2   3       26.39       25.23      5.91 o 
   7  -2   3      143.79      119.58     12.89 o 
  -7  -1   3       13.98       16.21      3.85 o 
  -6  -1   3      351.00      343.09     12.32 o 
  -5  -1   3      466.56      494.30     21.50 o 
  -4  -1   3       18.57       18.52      1.84 o 
  -3  -1   3       19.85       17.46      1.67 o 
  -2  -1   3     2782.40     2813.23     37.36 o 
  -1  -1   3       55.67       49.33      2.13 o 
   0  -1   3      627.01      644.10      9.73 o 
   1  -1   3      330.02      413.65      6.83 o 
   2  -1   3      140.61      177.81      4.52 o 
   3  -1   3       74.05       77.24      3.13 o 
   4  -1   3      170.28      192.40      6.31 o 
   5  -1   3       70.72       63.57      4.00 o 
   6  -1   3        1.82        1.60      3.35 o 
   7  -1   3       37.09       37.33      7.62 o 
  -7   0   3        1.02        0.89      2.35 o 
  -6   0   3        0.01        1.14      2.14 o 
  -5   0   3       12.29       16.38      3.14 o 
  -4   0   3        7.53        2.51      1.22 o 
  -3   0   3        0.87        1.55      0.95 o 
  -2   0   3        0.58       -1.16      0.77 o 
  -1   0   3       23.84       20.41      2.31 o 
   0   0   3       89.36       77.26      2.27 o 
   1   0   3       67.94       63.43      3.07 o 
   2   0   3      167.67      162.77      6.06 o 
   3   0   3       17.97       18.79      1.76 o 
   4   0   3       11.50       15.09      1.96 o 
   5   0   3        0.93        0.77      1.75 o 
   6   0   3        6.73       -0.23      2.79 o 
   7   0   3       21.30       14.83      5.52 o 
  -7   1   3       14.39       13.19      3.72 o 
  -6   1   3      351.02      365.90     12.61 o 
  -5   1   3      465.94      484.39     13.91 o 
  -4   1   3       18.57       16.97      2.07 o 
  -3   1   3       20.62       19.28      4.38 o 
  -2   1   3     2782.23     2829.89     37.50 o 
  -1   1   3       56.74       52.18      2.14 o 
   0   1   3      628.33      637.30      9.38 o 
   1   1   3      331.36      405.05      8.67 o 
   2   1   3      139.93      170.97      4.00 o 
   3   1   3       73.30       76.27      4.95 o 
   4   1   3      170.87      204.00      5.94 o 
   5   1   3       70.24       57.10      4.70 o 
   6   1   3        1.76        0.47      3.04 o 
   7   1   3       36.95       39.68      7.70 o 
  -7   2   3      128.40      153.93     10.13 o 
  -6   2   3       26.60       25.49      5.64 o 
  -5   2   3       78.90       78.28      4.30 o 
  -4   2   3     1348.85     1370.74     21.42 o 
  -3   2   3      158.15      140.17      4.39 o 
  -2   2   3      342.88      403.56      7.56 o 
  -1   2   3     3025.05     3087.01     40.18 o 
   0   2   3      560.35      552.18      8.39 o 
   1   2   3      368.31      354.49      7.65 o 
   2   2   3      338.23      338.04     12.63 o 
   3   2   3      504.30      509.92     11.80 o 
   4   2   3      207.00      179.88      7.02 o 
   5   2   3      135.45      143.57      9.62 o 
   6   2   3       25.94       17.00      5.03 o 
   7   2   3      144.26      139.20     13.63 o 
  -7   3   3      205.78      182.58     19.71 o 
  -6   3   3       26.37       30.66      5.01 o 
  -5   3   3      394.82      421.21     10.30 o 
  -4   3   3       20.80       26.90      2.71 o 
  -3   3   3     1060.07     1068.52     16.94 o 
  -2   3   3     3699.52     4017.81     52.56 o 
  -1   3   3     3420.68     3575.83     46.36 o 
   0   3   3      399.48      416.59      8.25 o 
   1   3   3     1708.18     1661.31     22.98 o 
   2   3   3      705.07      709.07     11.54 o 
   3   3   3       20.77       22.27      2.08 o 
   4   3   3      254.47      296.86      6.85 o 
   5   3   3      614.17      585.92     16.11 o 
   6   3   3       82.28       80.97      9.36 o 
   7   3   3        8.73       12.40      5.11 o 
  -7   4   3       79.89       68.67      7.08 o 
  -6   4   3       17.13       17.54      6.46 o 
  -5   4   3      388.31      366.18     11.26 o 
  -4   4   3      242.07      233.32      8.18 o 
  -3   4   3      373.86      379.05     20.94 o 
  -2   4   3     1128.96     1218.10     39.83 o 
  -1   4   3        4.69        2.34      0.95 o 
   0   4   3      584.67      517.51      9.59 o 
   1   4   3       53.32       44.83      1.96 o 
   2   4   3      127.92      107.88      3.49 o 
   3   4   3       38.01       40.05      2.72 o 
   4   4   3       29.74       39.78      3.96 o 
   5   4   3      317.07      309.52     11.99 o 
   6   4   3       29.37       26.28      3.95 o 
   7   4   3       11.74       10.33      4.92 o 
  -7   5   3       67.87       65.82     10.04 o 
  -6   5   3       58.41       41.29      5.20 o 
  -5   5   3       87.30       82.24      7.01 o 
  -4   5   3       13.21        8.88      2.91 o 
  -3   5   3      166.93      167.00      6.77 o 
  -2   5   3       29.51       33.27      2.49 o 
  -1   5   3       76.53       82.13      3.33 o 
   0   5   3      111.26      107.25      4.64 o 
   1   5   3      437.53      500.76     11.64 o 
   2   5   3      692.58      773.91     12.48 o 
   3   5   3       16.85       21.05      3.25 o 
   4   5   3      143.76      135.87      9.46 o 
   5   5   3       58.47       57.89      5.27 o 
  -6   6   3       92.15       87.38      7.18 o 
  -5   6   3       24.65       31.65      4.25 o 
  -4   6   3       23.23       23.68      3.51 o 
  -3   6   3      493.67      508.22     14.21 o 
  -2   6   3      453.75      487.76     17.60 o 
  -1   6   3      117.97      111.06      3.32 o 
   0   6   3      734.85      704.26     17.02 o 
   1   6   3       86.70       83.10      9.57 o 
   2   6   3      295.50      294.35      9.25 o 
   3   6   3      188.67      203.28      7.20 o 
   4   6   3       56.56       48.16      7.05 o 
   5   6   3      170.36      155.93     11.51 o 
  -6   7   3      279.89      271.16     11.40 o 
  -5   7   3      319.97      318.92     11.60 o 
  -4   7   3       20.17       12.98      3.03 o 
  -3   7   3      816.08      798.50     32.85 o 
  -2   7   3     3024.75     3013.29     50.60 o 
  -1   7   3      524.08      499.79      8.91 o 
   0   7   3       97.09       91.37      4.98 o 
   1   7   3      380.32      373.36     10.47 o 
   2   7   3      556.43      536.30     13.49 o 
   3   7   3       97.21       86.06      8.71 o 
   4   7   3      121.94      115.93     11.16 o 
   5   7   3      317.65      303.06     16.58 o 
   6   7   3      203.36      219.93     14.76 o 
  -6   8   3        2.39        4.96      3.10 o 
  -5   8   3      174.33      179.15      9.64 o 
  -4   8   3      411.98      410.90     18.74 o 
  -3   8   3      195.36      200.90     11.90 o 
  -2   8   3      216.15      211.21      7.61 o 
  -1   8   3     2154.00     2176.13     39.21 o 
   0   8   3      866.49      876.07     27.70 o 
   1   8   3       48.43       48.86      4.70 o 
   2   8   3        6.90        4.99      2.06 o 
   3   8   3      557.45      545.97     21.89 o 
   4   8   3      616.11      569.60     23.79 o 
   5   8   3       87.61       86.38     10.55 o 
   6   8   3       26.77       10.71      5.40 o 
  -5   9   3       30.33       20.23      5.98 o 
  -4   9   3       11.73        7.69      4.23 o 
  -3   9   3      505.60      461.55     20.00 o 
  -2   9   3       64.58       64.93      6.08 o 
  -1   9   3       47.11       43.47      4.35 o 
   0   9   3       97.42       92.15      6.30 o 
   1   9   3      309.77      309.88     10.21 o 
   2   9   3      155.94      163.96      7.20 o 
   3   9   3       37.81       37.23      6.70 o 
   4   9   3       38.19       36.01      6.91 o 
   5   9   3        4.20        1.30      4.11 o 
  -5  10   3       91.58      106.78     12.24 o 
  -4  10   3       18.92       16.77      5.28 o 
  -3  10   3        0.90        4.47      3.44 o 
  -2  10   3        7.89        2.13      3.41 o 
  -1  10   3       19.75       20.35      3.37 o 
   0  10   3       17.29       19.49      3.30 o 
   1  10   3        5.89        7.55      2.61 o 
   2  10   3        1.03        0.46      1.93 o 
   3  10   3        4.83        1.03      3.49 o 
   4  10   3       31.32       41.47      7.85 o 
   5  10   3        4.97       -0.11      4.19 o 
  -4  11   3        9.47        1.24      3.83 o 
  -3  11   3      137.01      117.72     12.07 o 
  -2  11   3      236.33      233.21     14.36 o 
  -1  11   3       17.90       19.43      3.52 o 
   0  11   3       34.93       43.70      4.91 o 
   1  11   3        7.31        6.06      2.71 o 
   2  11   3       25.54       21.30      3.69 o 
   3  11   3       55.37       50.95      8.40 o 
   4  11   3       24.65       17.98      6.24 o 
  -4  12   3      206.99      211.75     15.43 o 
  -3  12   3      212.05      215.83     14.69 o 
  -2  12   3        7.15        1.11      3.42 o 
  -1  12   3      229.04      254.34     10.19 o 
   0  12   3      377.40      398.24     19.96 o 
   1  12   3      204.99      207.00      9.36 o 
   2  12   3      173.81      155.46     12.17 o 
   3  12   3      153.86      174.55     13.47 o 
   4  12   3      126.48      126.91     13.80 o 
  -3  13   3      119.25      123.10     13.18 o 
  -2  13   3       31.51       16.41      5.79 o 
  -1  13   3        7.55        7.23      3.11 o 
   0  13   3       35.78       43.69      5.60 o 
   1  13   3      103.91      113.49     14.97 o 
   2  13   3      192.60      200.62     14.45 o 
   3  13   3       44.81       39.10      8.19 o 
  -1  14   3        5.10        4.92      4.37 o 
   0  14   3      243.75      238.15     10.96 o 
   1  14   3       33.55       47.22      5.93 o 
   0 -14   4       61.71       64.53      7.32 o 
  -2 -13   4      148.65      145.02     16.49 o 
  -1 -13   4        0.66        1.90      2.83 o 
   0 -13   4       21.19       28.26      4.92 o 
   1 -13   4       34.28       32.25      5.12 o 
   2 -13   4        7.62        1.32      4.02 o 
  -3 -12   4        1.97        1.61      2.87 o 
  -2 -12   4      321.42      334.06     23.15 o 
  -1 -12   4      100.07       96.88      7.88 o 
   0 -12   4        2.70        3.28      2.87 o 
   1 -12   4      138.06      136.17      9.16 o 
   2 -12   4        3.26        4.33      2.48 o 
   3 -12   4       98.46      107.18      9.10 o 
  -4 -11   4      195.69      249.47     11.66 o 
  -3 -11   4      753.64      749.34     20.82 o 
  -2 -11   4       72.83       71.56      6.65 o 
  -1 -11   4       49.80       57.48      4.55 o 
   0 -11   4      368.88      368.09      9.91 o 
   1 -11   4      409.77      420.92     16.00 o 
   2 -11   4       14.16       13.82      2.73 o 
   3 -11   4      204.07      210.25     10.78 o 
   4 -11   4       73.83       73.53     13.18 o 
  -5 -10   4      294.47      265.29     12.21 o 
  -4 -10   4      142.14      151.77     11.79 o 
  -3 -10   4      114.88      116.87      6.59 o 
  -2 -10   4      392.04      403.16     15.21 o 
  -1 -10   4      271.61      252.81      7.86 o 
   0 -10   4       63.74       57.05      5.17 o 
   1 -10   4      199.03      203.94      7.68 o 
   2 -10   4      898.49      893.78     17.15 o 
   3 -10   4      153.20      144.16      7.74 o 
   4 -10   4      168.72      187.02      9.19 o 
   5 -10   4       43.23       47.53      5.98 o 
  -5  -9   4      298.49      305.38     12.18 o 
  -4  -9   4      394.56      398.33     10.99 o 
  -3  -9   4       52.92       53.57      4.40 o 
  -2  -9   4      281.40      291.97      8.50 o 
  -1  -9   4       96.52       94.43      6.10 o 
   0  -9   4      428.89      427.24      9.97 o 
   1  -9   4       92.32       92.52      7.59 o 
   2  -9   4       19.94       20.91      2.82 o 
   3  -9   4       40.89       38.60      4.61 o 
   4  -9   4      126.27      122.68      8.28 o 
   5  -9   4       39.99       46.79      5.79 o 
  -6  -8   4        1.50        2.19      2.76 o 
  -5  -8   4       42.34       48.07     10.27 o 
  -4  -8   4       21.27       24.49      3.98 o 
  -3  -8   4      210.68      219.59      7.24 o 
  -2  -8   4      316.80      318.15      7.13 o 
  -1  -8   4     1545.46     1564.73     24.44 o 
   0  -8   4       55.79       52.27      4.13 o 
   1  -8   4       60.04       61.62      5.15 o 
   2  -8   4        7.05        1.48      2.03 o 
   3  -8   4      119.70      113.86      5.39 o 
   4  -8   4       59.74       65.49      5.87 o 
   5  -8   4      298.23      263.16     10.94 o 
  -6  -7   4      139.27      128.53      9.16 o 
  -5  -7   4       38.40       37.52      4.97 o 
  -4  -7   4       32.52       32.58      4.23 o 
  -3  -7   4       16.91       17.39      5.59 o 
  -2  -7   4      106.19      110.97      6.16 o 
  -1  -7   4      320.01      314.33      7.79 o 
   0  -7   4       87.40       84.67      4.83 o 
   1  -7   4       56.73       63.44      6.96 o 
   2  -7   4       10.02       11.95      2.05 o 
   3  -7   4      108.73      116.12      4.75 o 
   4  -7   4       17.70       18.19      3.44 o 
   5  -7   4       25.45       18.40      3.70 o 
   6  -7   4      138.67      130.87      9.77 o 
  -6  -6   4      210.62      206.94      9.95 o 
  -5  -6   4      210.90      219.69     12.09 o 
  -4  -6   4       27.75       15.96      3.53 o 
  -3  -6   4      165.49      140.93     13.82 o 
  -2  -6   4      127.94      125.82      6.54 o 
  -1  -6   4     1096.70     1069.80     15.06 o 
   0  -6   4       53.58       59.78      3.47 o 
   1  -6   4      542.02      575.06     10.63 o 
   2  -6   4       95.55      116.38      5.10 o 
   3  -6   4      185.95      179.72      5.60 o 
   4  -6   4       15.97       11.04      2.79 o 
   5  -6   4      251.07      256.85     10.05 o 
   6  -6   4       48.04       47.95      5.99 o 
  -7  -5   4      527.34      564.93     20.83 o 
  -6  -5   4        7.89        9.08      3.15 o 
  -5  -5   4        4.14        1.73      2.20 o 
  -4  -5   4      580.64      549.34     14.90 o 
  -3  -5   4      636.24      609.04     11.20 o 
  -2  -5   4       88.51       76.24      5.02 o 
  -1  -5   4      305.96      300.87      6.98 o 
   0  -5   4      422.94      408.62     10.40 o 
   1  -5   4     1408.29     1421.83     20.94 o 
   2  -5   4       91.29       94.30      3.68 o 
   3  -5   4      428.67      414.66      8.71 o 
   4  -5   4      291.90      285.99      9.57 o 
   5  -5   4      233.61      257.48     14.17 o 
   6  -5   4       10.88       15.08      3.94 o 
  -7  -4   4       59.13       67.55     11.54 o 
  -6  -4   4      309.69      297.00     11.72 o 
  -5  -4   4      810.38      833.47     20.44 o 
  -4  -4   4        0.56        2.72      2.54 o 
  -3  -4   4      131.01      133.13      4.22 o 
  -2  -4   4      706.31      683.40     11.78 o 
  -1  -4   4       25.12       23.74      2.64 o 
   0  -4   4      106.52      107.67      3.09 o 
   1  -4   4       13.56       18.06      1.52 o 
   2  -4   4     1017.23     1050.69     16.03 o 
   3  -4   4      154.50      135.63      4.27 o 
   4  -4   4        9.34        1.87      1.45 o 
   5  -4   4       13.41       23.30      3.97 o 
   6  -4   4      118.40      128.67      8.85 o 
  -7  -3   4        5.08        3.01      2.75 o 
  -6  -3   4       88.78       86.29      7.10 o 
  -5  -3   4       56.07       55.15      5.37 o 
  -4  -3   4       11.98       24.86      3.43 o 
  -3  -3   4        8.22        7.33      1.42 o 
  -2  -3   4       12.78       19.35      1.89 o 
  -1  -3   4       29.56       34.22      2.36 o 
   0  -3   4      166.02      169.65      6.65 o 
   1  -3   4      126.02      123.69      2.98 o 
   2  -3   4      361.38      345.50      8.26 o 
   3  -3   4       77.64       77.43      5.08 o 
   4  -3   4       73.50       61.49      3.98 o 
   5  -3   4       64.72       79.14      7.63 o 
   6  -3   4       48.89       58.10      8.68 o 
   7  -3   4        1.77       -0.48      3.81 o 
  -7  -2   4       90.77       95.09      8.11 o 
  -6  -2   4       36.12       31.09      4.51 o 
  -5  -2   4       25.27       22.80      5.32 o 
  -4  -2   4       63.66       56.08      5.10 o 
  -3  -2   4      261.46      267.67      6.90 o 
  -2  -2   4      481.05      436.10      9.53 o 
  -1  -2   4      994.51     1078.92     16.17 o 
   0  -2   4      102.79      110.32      5.58 o 
   1  -2   4      190.14      163.27      3.03 o 
   2  -2   4     1526.18     1595.66     19.08 o 
   3  -2   4       54.47       48.37      2.25 o 
   4  -2   4      153.72      156.82      7.06 o 
   5  -2   4      272.18      265.58     20.32 o 
   6  -2   4       52.74       37.66      7.19 o 
   7  -2   4       29.17       26.52      6.88 o 
  -7  -1   4      102.75       99.58     17.30 o 
  -6  -1   4       70.46       73.50     11.72 o 
  -5  -1   4     1287.53     1236.14     26.58 o 
  -4  -1   4     1622.64     1639.89     24.43 o 
  -3  -1   4      267.37      256.36      6.30 o 
  -2  -1   4      232.21      248.05      7.18 o 
  -1  -1   4       50.54       48.24      3.91 o 
   0  -1   4     1337.65     1305.88     18.48 o 
   1  -1   4      101.36      119.26      3.10 o 
   2  -1   4      351.74      345.05      6.58 o 
   3  -1   4      295.77      332.00      6.82 o 
   4  -1   4      233.65      211.13      8.03 o 
   5  -1   4      268.90      274.76      9.87 o 
   6  -1   4       47.54       44.39      7.54 o 
   7  -1   4       45.59       63.79      9.74 o 
  -7   0   4       33.27       34.88      5.15 o 
  -6   0   4      156.18      168.22      8.77 o 
  -5   0   4     1104.29     1154.08     25.18 o 
  -4   0   4     2147.73     2239.25     38.70 o 
  -3   0   4     1088.58     1153.07     22.69 o 
  -2   0   4        9.78        4.39      1.15 o 
  -1   0   4     1102.51     1018.37     15.14 o 
   0   0   4      792.81      857.32     12.66 o 
   1   0   4     3503.34     3828.19     61.41 o 
   2   0   4     6911.81     7454.79     94.19 o 
   3   0   4     1371.13     1425.28     20.79 o 
   4   0   4      121.77      153.95      4.86 o 
   5   0   4      194.63      181.32      7.68 o 
   6   0   4        3.57       10.76      4.64 o 
   7   0   4       46.70       42.49      8.06 o 
  -7   1   4      101.98       92.85      7.97 o 
  -6   1   4       70.37       71.99      6.52 o 
  -5   1   4     1287.40     1257.43     26.68 o 
  -4   1   4     1623.36     1619.30     24.75 o 
  -3   1   4      267.72      258.39      8.95 o 
  -2   1   4      232.20      242.90      5.62 o 
  -1   1   4       50.49       47.39      2.32 o 
   0   1   4     1342.13     1309.95     18.12 o 
   1   1   4       98.71      107.65      4.21 o 
   2   1   4      351.49      341.62      8.72 o 
   3   1   4      298.67      331.52      6.86 o 
   4   1   4      234.23      236.58      6.15 o 
   5   1   4      267.27      275.35     14.07 o 
   6   1   4       47.23       46.57      7.60 o 
   7   1   4       45.64       63.45      9.65 o 
  -7   2   4       91.17       87.45      7.83 o 
  -6   2   4       35.44       26.63      4.29 o 
  -5   2   4       25.91       19.22      3.40 o 
  -4   2   4       64.08       51.40      4.82 o 
  -3   2   4      261.24      270.85      6.59 o 
  -2   2   4      481.15      419.64      8.18 o 
  -1   2   4      993.98     1083.98     16.22 o 
   0   2   4      102.37      112.58      2.98 o 
   1   2   4      191.50      153.11      4.90 o 
   2   2   4     1526.88     1584.65     27.85 o 
   3   2   4       54.31       54.56      9.01 o 
   4   2   4      153.02      162.09      5.08 o 
   5   2   4      273.38      262.34     13.61 o 
   6   2   4       52.67       54.21      8.09 o 
   7   2   4       28.85       36.73      7.35 o 
  -7   3   4        5.10        6.87      3.35 o 
  -6   3   4       89.05       79.09      7.01 o 
  -5   3   4       55.82       56.02      4.11 o 
  -4   3   4       11.96       15.27      2.27 o 
  -3   3   4        8.11        8.11      1.64 o 
  -2   3   4       12.71       17.99      1.86 o 
  -1   3   4       29.73       39.58      2.31 o 
   0   3   4      165.80      165.20      4.86 o 
   1   3   4      125.20      127.43      4.32 o 
   2   3   4      361.37      360.68      8.67 o 
   3   3   4       77.47       66.53      4.31 o 
   4   3   4       73.96       72.68      4.83 o 
   5   3   4       64.04       86.81      8.81 o 
   6   3   4       48.54       46.02      7.36 o 
   7   3   4        1.84        3.88      4.43 o 
  -7   4   4       59.10       64.59      8.91 o 
  -6   4   4      309.36      301.25     22.79 o 
  -5   4   4      810.31      806.91     15.89 o 
  -4   4   4        0.62       -0.09      1.33 o 
  -3   4   4      130.91      133.01      4.70 o 
  -2   4   4      707.76      657.95     14.63 o 
  -1   4   4       23.78       25.24      1.92 o 
   0   4   4      106.25      108.68      5.01 o 
   1   4   4       12.97       15.56      3.80 o 
   2   4   4     1017.88     1070.77     19.63 o 
   3   4   4      154.36      144.07      5.47 o 
   4   4   4        9.56        8.07      5.31 o 
   5   4   4       12.98       17.76      4.59 o 
   6   4   4      118.25      136.26     10.42 o 
  -7   5   4      526.97      587.90     29.46 o 
  -6   5   4        8.21        9.85      3.13 o 
  -5   5   4        3.84        2.82      1.70 o 
  -4   5   4      580.10      573.98     20.66 o 
  -3   5   4      636.65      613.98     11.88 o 
  -2   5   4       88.88       93.16      3.64 o 
  -1   5   4      306.40      301.61      7.48 o 
   0   5   4      422.99      430.47      8.62 o 
   1   5   4     1410.40     1437.04     21.56 o 
   2   5   4       90.90       90.96      3.50 o 
   3   5   4      430.13      424.56      8.84 o 
   4   5   4      290.77      281.65     12.17 o 
   5   5   4      234.39      265.38     13.05 o 
  -6   6   4      210.42      194.48     14.16 o 
  -5   6   4      212.44      209.52      7.39 o 
  -4   6   4       27.97       18.17      2.58 o 
  -3   6   4      165.71      161.78     11.59 o 
  -2   6   4      126.03      113.62      4.15 o 
  -1   6   4     1099.57     1080.92     19.79 o 
   0   6   4       53.73       52.62      4.29 o 
   1   6   4      543.69      541.68     13.55 o 
   2   6   4       95.89      113.30      5.62 o 
   3   6   4      185.22      191.01      7.35 o 
   4   6   4       15.93       14.67      4.53 o 
  -6   7   4      138.87      138.43      7.30 o 
  -5   7   4       37.95       36.03      3.77 o 
  -4   7   4       33.10       37.44      3.60 o 
  -3   7   4       17.03       18.05      2.45 o 
  -2   7   4      105.94      100.67      4.94 o 
  -1   7   4      318.79      310.90     14.04 o 
   0   7   4       88.50       81.52      5.51 o 
   1   7   4       56.85       65.33      5.00 o 
   2   7   4        9.99        9.08      3.32 o 
   3   7   4      108.13      109.51      9.98 o 
   4   7   4       18.13       14.25      4.82 o 
   5   7   4       25.83       19.34      5.77 o 
  -6   8   4        1.57        0.75      2.31 o 
  -5   8   4       42.39       51.18      4.53 o 
  -4   8   4       21.17       20.47      3.73 o 
  -3   8   4      210.56      205.32     12.71 o 
  -2   8   4      316.68      301.46     14.89 o 
  -1   8   4     1546.54     1516.76     29.98 o 
   0   8   4       56.22       56.54      4.88 o 
   1   8   4       60.38       64.05      5.29 o 
   2   8   4        6.97        6.27      2.44 o 
   3   8   4      119.24      115.71      6.48 o 
   4   8   4       59.22       50.48      7.97 o 
   5   8   4      297.15      316.92     17.82 o 
  -5   9   4      297.92      316.21     17.45 o 
  -4   9   4      395.26      398.24     19.09 o 
  -3   9   4       53.03       44.87      7.37 o 
  -2   9   4      281.29      266.16     14.72 o 
  -1   9   4       94.95      101.63      6.20 o 
   0   9   4      430.53      421.78     12.55 o 
   1   9   4       92.51       97.42      6.67 o 
   2   9   4       19.90       21.24      3.46 o 
   3   9   4       40.37       34.11      6.74 o 
   4   9   4      126.66      123.39     12.49 o 
   5   9   4       40.66       36.24      7.67 o 
  -5  10   4      295.06      327.93     18.04 o 
  -4  10   4      142.30      149.32     13.65 o 
  -3  10   4      114.99       93.13     10.46 o 
  -2  10   4      392.36      393.53     18.69 o 
  -1  10   4      272.20      281.75     10.12 o 
   0  10   4       64.15       54.54      5.28 o 
   1  10   4      199.11      191.19      8.56 o 
   2  10   4      899.53      903.67     21.46 o 
   3  10   4      152.98      158.99     12.14 o 
   4  10   4      168.39      159.20     14.83 o 
   5  10   4       42.85       43.37      8.68 o 
  -4  11   4      195.71      217.54     15.04 o 
  -2  11   4       72.97       90.96     10.75 o 
  -1  11   4       49.98       55.48      5.52 o 
   0  11   4      367.73      370.60     18.00 o 
   1  11   4      410.45      428.84     13.73 o 
   2  11   4       14.11       17.68      3.72 o 
   3  11   4      204.66      198.87     14.16 o 
   4  11   4       73.77       83.83     11.61 o 
  -3  12   4        2.02        3.75      4.42 o 
  -2  12   4      321.40      377.71     19.58 o 
  -1  12   4      100.03      115.44      8.13 o 
   0  12   4        2.63        2.79      2.75 o 
   1  12   4      138.31      148.95      8.78 o 
   2  12   4        3.04       -0.61      3.82 o 
   3  12   4       98.46       87.89     11.40 o 
  -2  13   4      148.77      142.47     14.39 o 
  -1  13   4        0.65        0.38      3.67 o 
   0  13   4       21.12       35.51      7.32 o 
   1  13   4       34.38       40.25     14.85 o 
   2  13   4        7.58        0.44      4.05 o 
   0  14   4       61.64       62.21      6.85 o 
  -2 -13   5      141.08      164.51     22.37 o 
  -1 -13   5       44.71       37.37      5.60 o 
   0 -13   5        8.42       11.04      4.23 o 
   1 -13   5       17.53       19.62      6.60 o 
  -3 -12   5      181.61      188.85     10.74 o 
  -2 -12   5      267.35      261.73     11.72 o 
  -1 -12   5       27.70       18.65      4.36 o 
   0 -12   5      274.30      294.58      9.40 o 
   1 -12   5      187.51      214.62      7.98 o 
   2 -12   5      158.09      157.71      9.25 o 
   3 -12   5       56.77       53.65      6.34 o 
  -4 -11   5       50.08       44.10     13.22 o 
  -3 -11   5       18.66       24.92      3.72 o 
  -2 -11   5       80.30       70.96      5.34 o 
  -1 -11   5      140.48      145.99      6.54 o 
   0 -11   5       59.62       73.20      5.18 o 
   1 -11   5       18.83       25.56      5.70 o 
   2 -11   5       17.43       16.46      6.79 o 
   3 -11   5        2.94       -0.90      2.49 o 
   4 -11   5       40.53       38.76      5.63 o 
  -5 -10   5        5.75       14.82      3.25 o 
  -4 -10   5      167.02      174.52      7.83 o 
  -3 -10   5       21.11       20.82      3.26 o 
  -2 -10   5        6.02        7.15      2.27 o 
  -1 -10   5       39.92       48.20      7.37 o 
   0 -10   5       64.06       59.58      4.48 o 
   1 -10   5       11.09       14.59      2.73 o 
   2 -10   5       27.82       27.63      4.34 o 
   3 -10   5       49.89       62.49      6.22 o 
   4 -10   5       13.59       10.13      3.41 o 
  -5  -9   5      164.47      138.71      9.58 o 
  -4  -9   5       54.94       53.40      4.71 o 
  -3  -9   5        7.02       11.60      2.56 o 
  -2  -9   5      485.79      497.11     17.90 o 
  -1  -9   5       30.73       28.13      2.75 o 
   0  -9   5      104.31      100.22      5.17 o 
   1  -9   5       36.80       44.24      3.79 o 
   2  -9   5       92.20       84.61      8.75 o 
   3  -9   5      100.15       98.11      7.32 o 
   4  -9   5       16.03       14.81      5.04 o 
   5  -9   5       52.84       60.47      9.35 o 
  -5  -8   5        2.21        2.26      2.75 o 
  -4  -8   5      204.86      213.73      9.57 o 
  -3  -8   5      425.13      410.87     10.66 o 
  -2  -8   5      294.33      294.30      7.04 o 
  -1  -8   5       56.00       53.18      3.44 o 
   0  -8   5      759.16      765.06     17.37 o 
   1  -8   5      758.69      748.17     17.99 o 
   2  -8   5       78.68       61.75      5.36 o 
   3  -8   5       67.36       65.63      5.74 o 
   4  -8   5       34.46       37.25      4.80 o 
   5  -8   5      360.27      355.28     24.24 o 
  -6  -7   5      162.14      146.87     19.04 o 
  -5  -7   5      174.07      190.41      9.11 o 
  -4  -7   5      546.64      494.21     14.97 o 
  -3  -7   5        0.75       -1.08      3.12 o 
  -2  -7   5      775.47      762.77     12.41 o 
  -1  -7   5     1678.72     1684.13     22.48 o 
   0  -7   5      653.74      661.45     11.03 o 
   1  -7   5       13.16       11.00      2.02 o 
   2  -7   5      226.40      219.78      7.04 o 
   3  -7   5      189.67      225.09      8.67 o 
   4  -7   5       12.61       10.76      3.03 o 
   5  -7   5       87.32       94.23      8.01 o 
  -6  -6   5        0.74       -0.08      2.65 o 
  -5  -6   5       37.59       33.20      4.64 o 
  -4  -6   5        4.94        1.68      2.00 o 
  -3  -6   5       12.85       14.22      3.00 o 
  -2  -6   5      331.32      342.75      8.26 o 
  -1  -6   5       20.18       19.27      2.12 o 
   0  -6   5      300.23      303.86      7.69 o 
   1  -6   5      251.86      246.81      7.39 o 
   2  -6   5      115.53      125.76      4.53 o 
   3  -6   5       67.21       80.98     10.13 o 
   4  -6   5      423.75      451.01     12.99 o 
   5  -6   5       38.30       40.69      5.44 o 
   6  -6   5       93.07       80.36      7.81 o 
  -6  -5   5       49.96       60.87      6.48 o 
  -5  -5   5        4.89        4.49      2.49 o 
  -4  -5   5      528.10      451.17     13.54 o 
  -3  -5   5       13.56       22.28      3.31 o 
  -2  -5   5       31.22       31.88      2.77 o 
  -1  -5   5       61.90       68.48      5.39 o 
   0  -5   5      284.49      287.96      6.83 o 
   1  -5   5       50.31       59.85      2.81 o 
   2  -5   5      193.92      204.64      4.86 o 
   3  -5   5      121.29      127.51      5.21 o 
   4  -5   5       64.59       85.63      9.07 o 
   5  -5   5        7.75        0.88      2.67 o 
   6  -5   5       70.73       66.08     19.10 o 
  -6  -4   5      136.04      136.58      9.44 o 
  -5  -4   5       15.08        7.73      2.80 o 
  -4  -4   5      348.02      321.82     20.55 o 
  -3  -4   5      324.03      332.21      7.59 o 
  -2  -4   5      181.11      165.70      5.09 o 
  -1  -4   5      453.88      471.67      9.42 o 
   0  -4   5      168.14      169.84      4.11 o 
   1  -4   5      117.21      101.51      3.03 o 
   2  -4   5        1.67        5.51      1.13 o 
   3  -4   5      115.26      120.73      4.89 o 
   4  -4   5      119.95      119.53      8.24 o 
   5  -4   5        9.50       12.18      5.10 o 
   6  -4   5       96.24       90.11      7.72 o 
  -7  -3   5      143.85      150.34     10.33 o 
  -6  -3   5      171.61      156.94      8.49 o 
  -5  -3   5      299.60      292.43     13.44 o 
  -4  -3   5       17.23       16.13      3.75 o 
  -3  -3   5      332.83      319.85      7.45 o 
  -2  -3   5      378.53      380.66     10.26 o 
  -1  -3   5     5087.64     5318.90     68.93 o 
   0  -3   5      673.02      688.79     11.92 o 
   1  -3   5       23.52       33.71      4.42 o 
   2  -3   5      589.89      592.16     10.81 o 
   3  -3   5      473.26      514.28     10.30 o 
   4  -3   5        8.37       11.67      2.93 o 
   5  -3   5      121.49      117.12      7.97 o 
   6  -3   5      218.41      197.38     13.99 o 
  -7  -2   5      346.70      344.20     13.79 o 
  -6  -2   5      116.95      114.03      8.24 o 
  -5  -2   5       15.78       11.99      3.47 o 
  -4  -2   5       17.89       10.39      3.08 o 
  -3  -2   5     1107.56     1133.41     17.96 o 
  -2  -2   5      280.07      262.92      8.46 o 
  -1  -2   5      321.85      379.59      7.70 o 
   0  -2   5      510.58      497.67      9.16 o 
   1  -2   5      625.83      565.75      9.85 o 
   2  -2   5      570.06      628.97     10.92 o 
   3  -2   5      486.76      495.98      9.68 o 
   4  -2   5      118.19      135.30     20.10 o 
   5  -2   5      131.20      111.38      7.63 o 
   6  -2   5       52.12       47.84      8.12 o 
  -7  -1   5      132.17      124.54      9.42 o 
  -6  -1   5       16.21       13.52      3.44 o 
  -5  -1   5        6.77        4.60      2.39 o 
  -4  -1   5       13.83       14.34      2.05 o 
  -3  -1   5      212.91      213.93      5.84 o 
  -2  -1   5       24.63       21.45      2.10 o 
  -1  -1   5      130.30      135.36      6.04 o 
   0  -1   5     1372.44     1319.37     19.04 o 
   1  -1   5      550.44      584.60     11.20 o 
   2  -1   5       41.81       54.36      2.39 o 
   3  -1   5       41.84       43.19      4.16 o 
   4  -1   5       32.68       33.21      4.01 o 
   5  -1   5       74.29       86.36      6.68 o 
   6  -1   5       24.04       17.12      5.32 o 
  -7   0   5       61.11       54.56      6.33 o 
  -6   0   5        3.17       -0.04      2.38 o 
  -5   0   5       10.56        6.24      2.48 o 
  -4   0   5        0.08        0.51      1.31 o 
  -3   0   5        0.58        0.38      1.63 o 
  -2   0   5        5.25        4.22      1.29 o 
  -1   0   5      114.35       89.70      3.22 o 
   0   0   5       40.01       41.78      2.16 o 
   1   0   5      246.84      226.37     17.46 o 
   2   0   5        2.50        7.39      1.91 o 
   3   0   5       78.90       85.95      6.90 o 
   4   0   5        0.05        1.66      1.96 o 
   5   0   5        9.32       16.13      5.07 o 
   6   0   5        4.25        1.65      3.56 o 
  -7   1   5      131.56      143.60     16.92 o 
  -6   1   5       16.05       10.55      3.13 o 
  -5   1   5        6.76        5.62      2.38 o 
  -4   1   5       14.02       18.48      2.36 o 
  -3   1   5      212.90      220.26      6.34 o 
  -2   1   5       24.12       19.77      2.03 o 
  -1   1   5      130.36      133.18      3.94 o 
   0   1   5     1372.29     1300.42     18.62 o 
   1   1   5      552.01      564.00     12.55 o 
   2   1   5       42.55       50.59      8.56 o 
   3   1   5       42.05       43.75      3.99 o 
   4   1   5       32.27       29.31      3.59 o 
   5   1   5       74.61      103.76     10.14 o 
   6   1   5       23.97       18.94      5.48 o 
  -7   2   5      347.68      356.39     14.00 o 
  -6   2   5      116.82      113.19      8.21 o 
  -5   2   5       15.85       17.32      4.76 o 
  -4   2   5       18.13       14.91      2.22 o 
  -3   2   5     1107.14     1105.73     18.06 o 
  -2   2   5      280.56      261.07      7.75 o 
  -1   2   5      321.82      374.11      9.10 o 
   0   2   5      510.52      512.18     10.48 o 
   1   2   5      623.68      542.04     18.21 o 
   2   2   5      571.08      633.18     13.76 o 
   3   2   5      486.45      503.19     12.35 o 
   4   2   5      118.81      144.49      6.41 o 
   5   2   5      131.65      133.98      9.83 o 
   6   2   5       52.22       59.65      8.60 o 
  -7   3   5      143.68      137.69     10.00 o 
  -6   3   5      172.73      150.29      8.79 o 
  -5   3   5      299.40      286.94     10.68 o 
  -4   3   5       16.68       15.29      2.62 o 
  -3   3   5      332.80      319.86      7.69 o 
  -2   3   5      378.82      368.08      7.90 o 
  -1   3   5     5088.53     5275.38     68.30 o 
   0   3   5      671.79      698.43     17.85 o 
   1   3   5       23.73       27.71      5.06 o 
   2   3   5      588.49      576.99     28.47 o 
   3   3   5      472.16      508.58     12.31 o 
   4   3   5        8.55        6.51      2.26 o 
   5   3   5      121.39      107.71     10.15 o 
   6   3   5      218.15      193.41     12.84 o 
  -6   4   5      136.47      148.31      9.57 o 
  -5   4   5       15.15        8.20      2.12 o 
  -4   4   5      348.29      309.85      8.31 o 
  -3   4   5      323.92      304.83      7.71 o 
  -2   4   5      181.30      160.97      6.30 o 
  -1   4   5      453.78      469.22      8.80 o 
   0   4   5      167.89      170.30      5.63 o 
   1   4   5      115.80      100.93      4.09 o 
   2   4   5        1.61        2.89      1.55 o 
   3   4   5      115.88      127.86      5.65 o 
   4   4   5      119.43      107.01      5.66 o 
   5   4   5        9.19       11.61      3.98 o 
   6   4   5       96.52       81.93      9.51 o 
  -6   5   5       49.64       60.63      6.40 o 
  -5   5   5        4.88        5.27      2.84 o 
  -4   5   5      527.80      467.32     10.76 o 
  -3   5   5       13.56       20.42      2.46 o 
  -2   5   5       31.39       27.07      2.42 o 
  -1   5   5       61.69       58.37      3.40 o 
   0   5   5      285.20      282.41      9.92 o 
   1   5   5       49.93       58.44      3.07 o 
   2   5   5      193.37      204.80      6.37 o 
   3   5   5      121.59      113.78      5.19 o 
  -6   6   5        0.78        4.01      3.20 o 
  -5   6   5       37.88       32.80      5.19 o 
  -4   6   5        5.22        2.90      1.66 o 
  -3   6   5       12.59       14.01      2.84 o 
  -2   6   5      331.47      339.00      7.81 o 
  -1   6   5       20.23       21.45      2.29 o 
   0   6   5      299.09      290.76     13.59 o 
   1   6   5      251.90      270.46     12.52 o 
   2   6   5      116.01      127.55      8.70 o 
   3   6   5       66.81       70.80      7.29 o 
  -6   7   5      162.52      171.54      7.72 o 
  -5   7   5      174.06      154.31      7.81 o 
  -4   7   5      546.56      518.54     11.91 o 
  -3   7   5        0.77        1.29      1.40 o 
  -2   7   5      776.46      751.61     25.93 o 
  -1   7   5     1678.04     1681.55     46.41 o 
   0   7   5      653.05      651.93     22.88 o 
   1   7   5       12.91       19.41      4.58 o 
   2   7   5      226.16      235.77      9.32 o 
   3   7   5      189.46      204.77     11.22 o 
  -5   8   5        2.20        3.89      2.81 o 
  -4   8   5      204.86      208.12      9.41 o 
  -3   8   5      425.58      406.88     18.66 o 
  -2   8   5      293.32      286.41     14.95 o 
  -1   8   5       56.19       60.71      7.73 o 
   0   8   5      761.00      795.70     26.52 o 
   1   8   5      757.65      772.51     18.51 o 
   2   8   5       78.13       77.46      6.11 o 
   3   8   5       67.24       64.32      5.67 o 
  -5   9   5      164.42      143.85     13.60 o 
  -4   9   5       54.48       47.99      8.20 o 
  -3   9   5        7.02       16.02      5.11 o 
  -2   9   5      486.40      488.22     21.03 o 
  -1   9   5       31.28       26.21      5.86 o 
   0   9   5      102.86      107.41      7.27 o 
   1   9   5       37.23       36.67      4.49 o 
   2   9   5       91.71       92.08      6.80 o 
   3   9   5       99.93       84.49     10.27 o 
   4   9   5       15.74       11.29      5.15 o 
  -5  10   5        5.83        1.62      4.49 o 
  -4  10   5      167.22      159.02     12.57 o 
  -3  10   5       20.88       17.61      5.56 o 
  -2  10   5        6.14        4.86      3.79 o 
  -1  10   5       40.15       36.36      6.74 o 
   0  10   5       63.77       66.36      5.94 o 
   1  10   5       10.96       11.79      3.22 o 
   2  10   5       27.50       26.52      4.15 o 
   3  10   5       50.49       51.97      8.54 o 
   4  10   5       13.51        4.23      4.50 o 
  -4  11   5       49.80       45.10      8.34 o 
  -3  11   5       18.65       30.18      7.27 o 
  -2  11   5       80.39       71.98      9.76 o 
  -1  11   5      140.33      147.26     13.39 o 
   0  11   5       59.26       71.01      7.88 o 
   1  11   5       19.03       21.72     11.45 o 
   2  11   5       17.02       20.68      6.88 o 
   3  11   5        3.07        2.49      4.28 o 
   4  11   5       40.58       47.57      9.22 o 
  -3  12   5      181.35      188.51     16.90 o 
  -2  12   5      268.00      270.97     16.99 o 
  -1  12   5       27.93       28.79      6.72 o 
   0  12   5      274.99      292.06     11.82 o 
   1  12   5      186.69      203.07     15.67 o 
   2  12   5      158.11      179.27     13.67 o 
   3  12   5       56.93       56.10      9.32 o 
  -2  13   5      141.25      127.00     13.93 o 
  -1  13   5       44.65       50.94      8.93 o 
   0  13   5        7.97       14.39      4.00 o 
   1  13   5       17.53       26.73      6.83 o 
   0 -13   6       26.40       33.62     12.79 o 
  -2 -12   6        3.85        1.93      3.07 o 
  -1 -12   6      188.39      215.39      7.18 o 
   0 -12   6       20.61       27.41      3.87 o 
   1 -12   6       22.67       27.88      4.80 o 
   2 -12   6      115.39       97.16      8.12 o 
  -3 -11   6      141.19      183.89     16.66 o 
  -2 -11   6      433.29      421.47     14.79 o 
  -1 -11   6      177.23      192.62      7.24 o 
   0 -11   6       37.08       32.42      3.39 o 
   1 -11   6      134.56      149.22      8.82 o 
   2 -11   6      179.83      191.94      9.54 o 
   3 -11   6       15.41       15.26      4.13 o 
  -4 -10   6      517.56      563.84     14.59 o 
  -3 -10   6       96.59      110.87      6.80 o 
  -2 -10   6       65.98       70.35      5.23 o 
  -1 -10   6      184.66      183.06      6.09 o 
   0 -10   6      330.68      327.91      8.24 o 
   1 -10   6      107.24      104.64      6.36 o 
   2 -10   6       35.94       42.18      6.54 o 
   3 -10   6      438.97      470.33     15.19 o 
   4 -10   6      108.28      126.95      9.89 o 
  -5  -9   6        1.73        5.15      3.23 o 
  -4  -9   6      130.52      142.43      7.77 o 
  -3  -9   6      392.34      398.08     11.06 o 
  -2  -9   6      233.62      236.90      8.00 o 
  -1  -9   6       64.03       67.70      5.88 o 
   0  -9   6      165.91      159.23      5.45 o 
   1  -9   6      303.37      311.13     11.27 o 
   2  -9   6      101.94      105.84      8.80 o 
   3  -9   6       22.88       33.02      3.90 o 
   4  -9   6       12.70       16.20      4.15 o 
  -5  -8   6       21.82       26.88      4.80 o 
  -4  -8   6       21.68       24.15      5.03 o 
  -3  -8   6        7.62        4.38      2.61 o 
  -2  -8   6      150.93      172.36      6.46 o 
  -1  -8   6       36.77       33.15      2.89 o 
   0  -8   6     1417.93     1440.74     24.14 o 
   1  -8   6       74.68       67.02      4.76 o 
   2  -8   6       97.28      111.47      9.45 o 
   3  -8   6       15.45        6.63      2.37 o 
   4  -8   6       13.26       17.12      6.44 o 
   5  -8   6       62.35       63.35      7.17 o 
  -5  -7   6        5.63        3.20      4.65 o 
  -4  -7   6      117.04       97.27      7.49 o 
  -3  -7   6       14.52       13.97      3.20 o 
  -2  -7   6      143.80      135.23      5.55 o 
  -1  -7   6      591.44      608.12     10.78 o 
   0  -7   6       87.98       72.68      4.58 o 
   1  -7   6        9.22        6.85      2.07 o 
   2  -7   6      111.09      110.99      5.62 o 
   3  -7   6       12.49       14.33      2.73 o 
   4  -7   6       42.40       44.03      5.58 o 
   5  -7   6        7.68       11.50      3.68 o 
  -6  -6   6       41.51       47.04      7.45 o 
  -5  -6   6      343.81      310.02     12.94 o 
  -4  -6   6      102.01      115.80      8.97 o 
  -3  -6   6       10.44        8.01      2.63 o 
  -2  -6   6       72.63       64.64      9.83 o 
  -1  -6   6      324.99      303.97      6.82 o 
   0  -6   6      243.93      245.81      5.91 o 
   1  -6   6      136.23      145.10      7.50 o 
   2  -6   6      154.77      155.87      5.80 o 
   3  -6   6        6.71        3.59      2.52 o 
   4  -6   6       16.16       22.23      6.51 o 
   5  -6   6       15.65       14.19      3.83 o 
  -6  -5   6      503.74      546.95     17.53 o 
  -5  -5   6      122.20      136.79     17.35 o 
  -4  -5   6       36.30       43.15      4.80 o 
  -3  -5   6      632.37      638.78     16.47 o 
  -2  -5   6      225.09      196.05      7.03 o 
  -1  -5   6      174.06      159.38      5.50 o 
   0  -5   6      796.05      821.11     15.67 o 
   1  -5   6      231.88      236.34      6.72 o 
   2  -5   6      332.51      323.86     10.24 o 
   3  -5   6       19.96       16.73      3.99 o 
   4  -5   6      244.83      221.35      9.85 o 
   5  -5   6       68.68       67.16      9.10 o 
   6  -5   6      128.95      132.00      9.85 o 
  -6  -4   6        8.44        9.11      4.23 o 
  -5  -4   6      363.03      345.60     12.58 o 
  -4  -4   6     1259.09     1203.00     26.63 o 
  -3  -4   6        7.20        9.31      1.97 o 
  -2  -4   6      236.36      238.56      6.61 o 
  -1  -4   6      172.44      163.25      5.39 o 
   0  -4   6      381.90      361.46     11.00 o 
   1  -4   6       18.57       21.68      2.38 o 
   2  -4   6       87.98       97.77      4.79 o 
   3  -4   6        5.77        5.93      2.40 o 
   4  -4   6      291.78      270.27     10.60 o 
   5  -4   6       25.33       17.42      4.03 o 
   6  -4   6       10.24       16.97      8.50 o 
  -6  -3   6       57.53       49.88      5.90 o 
  -5  -3   6       41.51       40.88      4.97 o 
  -4  -3   6        3.14        2.68      3.06 o 
  -3  -3   6       23.94       19.77      2.37 o 
  -2  -3   6      152.15      148.96      6.11 o 
  -1  -3   6      206.41      224.83      6.12 o 
   0  -3   6        8.27        6.71      1.55 o 
   1  -3   6      129.95      152.08      6.75 o 
   2  -3   6       58.99       59.43      3.31 o 
   3  -3   6       17.70       20.99      6.67 o 
   4  -3   6      169.54      159.06      9.61 o 
   5  -3   6       30.43       17.87      3.99 o 
   6  -3   6        3.79        2.60      3.87 o 
  -6  -2   6       74.03       69.96      6.74 o 
  -5  -2   6       12.78       15.04      3.32 o 
  -4  -2   6        1.61        2.06      2.09 o 
  -3  -2   6       30.28       26.67      2.68 o 
  -2  -2   6       36.75       38.64      2.90 o 
  -1  -2   6       28.29       22.54      2.25 o 
   0  -2   6       39.97       45.30      2.88 o 
   1  -2   6       73.08       86.97      4.79 o 
   2  -2   6      192.12      206.61      7.75 o 
   3  -2   6       24.70       17.81      3.17 o 
   4  -2   6      281.66      289.46     10.49 o 
   5  -2   6       91.72       83.87      6.92 o 
   6  -2   6       52.39       44.17      8.19 o 
  -7  -1   6       28.12       27.80      4.98 o 
  -6  -1   6      199.05      200.93      9.74 o 
  -5  -1   6      128.69      129.37      8.31 o 
  -4  -1   6     1059.12     1063.03     18.66 o 
  -3  -1   6     1603.01     1573.47     30.25 o 
  -2  -1   6      429.98      419.36      8.84 o 
  -1  -1   6       99.72      102.34      4.34 o 
   0  -1   6       23.56       20.86      1.95 o 
   1  -1   6      638.38      659.95     14.54 o 
   2  -1   6       14.12       19.99      3.02 o 
   3  -1   6      526.91      526.03     13.94 o 
   4  -1   6      110.09      109.64      7.27 o 
   5  -1   6       94.72       95.44      7.26 o 
   6  -1   6       41.60       35.60      7.54 o 
  -7   0   6      111.40      110.49      9.01 o 
  -6   0   6       18.46       17.75      3.83 o 
  -5   0   6      135.43      138.75      7.99 o 
  -4   0   6     1582.25     1581.75     55.32 o 
  -3   0   6     2459.41     2514.86     35.83 o 
  -2   0   6      254.07      265.43      8.54 o 
  -1   0   6      761.84      744.02     12.61 o 
   0   0   6       50.33       44.80      2.60 o 
   1   0   6      119.21      104.92      5.15 o 
   2   0   6      266.13      308.96      9.36 o 
   3   0   6     4445.79     4376.23     72.92 o 
   4   0   6       33.54       30.47      3.96 o 
   5   0   6       95.91      115.51      7.79 o 
   6   0   6        0.02        2.99      3.88 o 
  -7   1   6       27.07       31.06      6.42 o 
  -6   1   6      198.89      199.34      9.67 o 
  -5   1   6      128.54      137.82      7.93 o 
  -4   1   6     1059.39     1069.17     23.28 o 
  -3   1   6     1602.48     1587.97     28.11 o 
  -2   1   6      430.31      416.50      8.75 o 
  -1   1   6       99.63      104.18      3.72 o 
   0   1   6       23.46       24.55      2.28 o 
   1   1   6      640.29      646.82     22.61 o 
   2   1   6       13.91       24.60      3.24 o 
   3   1   6      526.30      534.25     28.26 o 
   4   1   6      110.49      121.81      6.35 o 
   5   1   6       95.57      106.91     10.77 o 
   6   1   6       41.17       30.07      6.54 o 
  -6   2   6       74.24       77.29     12.72 o 
  -5   2   6       12.42        8.89      3.00 o 
  -4   2   6        1.75       -0.13      1.39 o 
  -3   2   6       29.98       23.65      2.58 o 
  -2   2   6       36.77       36.57      2.81 o 
  -1   2   6       27.59       20.47      3.11 o 
   0   2   6       40.34       49.84      2.46 o 
   1   2   6       72.37       86.43      4.59 o 
   2   2   6      191.37      204.74      7.16 o 
   3   2   6       25.00       18.20      8.00 o 
   4   2   6      282.74      289.85      9.76 o 
   5   2   6       91.13       97.72     10.04 o 
   6   2   6       52.83       50.90      8.03 o 
  -6   3   6       57.78       74.33      7.01 o 
  -5   3   6       41.55       39.51      3.78 o 
  -4   3   6        3.21        2.31      1.66 o 
  -3   3   6       23.62       27.33      2.85 o 
  -2   3   6      152.55      145.53      4.83 o 
  -1   3   6      207.04      244.43      7.36 o 
   0   3   6        8.12       12.64      4.42 o 
   1   3   6      129.95      147.50      5.72 o 
   2   3   6       59.03       64.76      5.18 o 
   3   3   6       18.03       27.81      3.34 o 
   4   3   6      169.08      182.94      7.48 o 
   5   3   6       30.65       23.00      5.23 o 
   6   3   6        3.67        5.62      4.11 o 
  -6   4   6        8.42        6.91      3.21 o 
  -5   4   6      363.06      367.29      9.97 o 
  -4   4   6     1259.47     1268.65     21.34 o 
  -3   4   6        6.99        5.86      1.75 o 
  -2   4   6      236.21      233.28     12.65 o 
  -1   4   6      172.92      164.83      4.76 o 
   0   4   6      382.79      353.21     12.30 o 
   1   4   6       18.49       21.25      2.97 o 
   2   4   6       87.96       98.83      7.94 o 
   3   4   6        5.58        2.96      1.89 o 
   4   4   6      291.63      270.36     13.31 o 
  -6   5   6      502.95      533.94     22.37 o 
  -5   5   6      122.31      145.51      8.86 o 
  -4   5   6       36.08       44.91      3.81 o 
  -3   5   6      633.13      643.05     12.80 o 
  -2   5   6      223.19      199.07      5.86 o 
  -1   5   6      174.43      171.21      5.19 o 
   0   5   6      795.82      810.94     16.42 o 
   1   5   6      232.52      243.81     12.27 o 
   2   5   6      332.47      358.08     15.30 o 
   3   5   6       19.88       13.63      4.20 o 
  -6   6   6       41.57       53.52      6.20 o 
  -5   6   6      343.52      338.54      9.85 o 
  -4   6   6      102.21      110.26      5.64 o 
  -3   6   6       10.56        5.31      1.72 o 
  -2   6   6       72.70       71.39      3.82 o 
  -1   6   6      324.13      303.65     14.41 o 
   0   6   6      243.81      271.80     13.22 o 
   1   6   6      136.82      133.31      9.33 o 
   2   6   6      155.33      178.39     10.63 o 
   3   6   6        7.28        6.32      3.71 o 
  -5   7   6        5.67        9.17      2.57 o 
  -4   7   6      116.91       86.08      6.93 o 
  -3   7   6       14.15       15.50      3.19 o 
  -2   7   6      143.73      155.78     10.74 o 
  -1   7   6      590.31      568.14     22.08 o 
   0   7   6       87.42       93.95      9.40 o 
   1   7   6        8.94        8.40      3.88 o 
   2   7   6      111.76      114.90      9.03 o 
   3   7   6       12.30       11.47      4.32 o 
  -5   8   6       21.73       27.03      4.55 o 
  -4   8   6       21.60       19.40      3.93 o 
  -3   8   6        7.62        5.22      3.76 o 
  -2   8   6      151.31      158.54     11.18 o 
  -1   8   6       36.77       36.37      6.51 o 
   0   8   6     1419.06     1447.45     42.33 o 
   1   8   6       75.26       71.85      8.62 o 
   2   8   6       97.88      103.24     10.08 o 
   3   8   6       15.52       13.72      4.64 o 
  -5   9   6        1.69       -1.35      3.63 o 
  -4   9   6      130.44      126.59     12.94 o 
  -3   9   6      391.98      394.61     19.60 o 
  -2   9   6      233.65      250.86     14.84 o 
  -1   9   6       63.96       53.46      7.94 o 
   0   9   6      164.34      161.30     11.63 o 
   1   9   6      303.17      309.84     15.72 o 
   2   9   6      102.55       98.34     10.15 o 
  -4  10   6      517.82      602.24     26.16 o 
  -3  10   6       96.34       74.70     10.12 o 
  -2  10   6       65.69       74.06      9.80 o 
  -1  10   6      183.36      190.54     13.02 o 
   0  10   6      332.02      335.20     17.19 o 
   1  10   6      107.72      101.49     10.80 o 
   2  10   6       35.80       38.58      7.14 o 
  -3  11   6      141.34      162.00     15.13 o 
  -2  11   6      432.55      437.02     21.57 o 
  -1  11   6      177.67      184.21     13.59 o 
   0  11   6       36.81       42.51      7.74 o 
   1  11   6      134.37      156.22     13.90 o 
   2  11   6      179.68      186.57     13.14 o 
  -2  12   6        3.92        3.97      4.40 o 
  -1  12   6      188.57      206.27     15.00 o 
   0  12   6       20.45       23.73      6.69 o 
   0  13   6       26.42       35.59      7.84 o 
  -1 -12   7      138.33      135.69      9.79 o 
   0 -12   7       11.07       11.82      3.21 o 
   1 -12   7      172.48      177.82      8.33 o 
  -3 -11   7       52.33       57.67      5.34 o 
  -2 -11   7       11.49       10.88      3.19 o 
  -1 -11   7       70.37       73.56      5.79 o 
   0 -11   7       45.04       51.35      4.89 o 
   1 -11   7       43.66       48.84      5.03 o 
   2 -11   7        7.71        7.44      4.91 o 
  -4 -10   7        7.91        6.05      2.62 o 
  -3 -10   7      154.37      187.38      8.16 o 
  -2 -10   7       20.83       17.99      3.14 o 
  -1 -10   7       16.55       19.82      3.98 o 
   0 -10   7       26.68       22.18      3.47 o 
   1 -10   7       56.90       55.98      5.01 o 
   2 -10   7       18.31       12.61      3.53 o 
   3 -10   7       91.23      104.10      8.81 o 
  -4  -9   7      185.23      166.56      8.15 o 
  -3  -9   7       59.95       57.72      4.98 o 
  -2  -9   7        2.10        0.87      2.25 o 
  -1  -9   7      386.76      392.03     11.59 o 
   0  -9   7        9.81        5.76      2.25 o 
   1  -9   7       66.12       68.17      5.19 o 
   2  -9   7       30.04       32.07      3.87 o 
   3  -9   7       64.92       68.38      6.92 o 
   4  -9   7       48.27       59.51     14.02 o 
  -5  -8   7      236.86      246.85     11.58 o 
  -4  -8   7       18.47       26.81      4.53 o 
  -3  -8   7      158.16      158.94      9.06 o 
  -2  -8   7      328.23      364.36      8.51 o 
  -1  -8   7      220.98      224.26      6.40 o 
   0  -8   7      167.29      169.22      7.27 o 
   1  -8   7      565.77      581.65     13.33 o 
   2  -8   7      110.20      107.14      6.21 o 
   3  -8   7      121.38      134.25      9.31 o 
   4  -8   7       34.83       22.45      4.76 o 
  -5  -7   7      283.99      282.73     12.29 o 
  -4  -7   7      120.81      127.67     10.62 o 
  -3  -7   7      379.32      355.00     12.36 o 
  -2  -7   7       27.71       28.85      3.57 o 
  -1  -7   7      616.16      606.00     11.12 o 
   0  -7   7      641.45      656.31     13.80 o 
   1  -7   7      298.28      276.28      8.31 o 
   2  -7   7       40.48       43.69      3.99 o 
   3  -7   7       94.14       86.27      7.41 o 
   4  -7   7       80.93       80.78      7.53 o 
   5  -7   7        2.67        4.80      3.55 o 
  -5  -6   7       11.42       13.65      3.73 o 
  -4  -6   7        6.57        4.25      2.60 o 
  -3  -6   7        0.79        2.48      2.09 o 
  -2  -6   7       26.63       24.51      3.02 o 
  -1  -6   7      128.90      140.26      5.66 o 
   0  -6   7      108.20      101.96      5.24 o 
   1  -6   7       50.52       50.96      4.26 o 
   2  -6   7      375.05      393.08     12.92 o 
   3  -6   7       90.35       79.64      6.84 o 
   4  -6   7       75.60       83.23      7.55 o 
   5  -6   7       63.68       64.72      7.10 o 
  -6  -5   7       12.50       18.70      4.30 o 
  -5  -5   7        7.71       14.47      4.65 o 
  -4  -5   7        6.47        2.12      2.33 o 
  -3  -5   7      282.61      253.66      9.73 o 
  -2  -5   7      160.61      148.36      7.93 o 
  -1  -5   7      132.74      133.70      5.31 o 
   0  -5   7       23.62       26.38      3.09 o 
   1  -5   7       55.16       46.16      3.61 o 
   2  -5   7       69.08       67.17      7.02 o 
   3  -5   7      163.98      151.88      7.99 o 
   4  -5   7       45.69       38.21      5.19 o 
   5  -5   7       48.29       66.78      8.81 o 
  -6  -4   7      226.72      273.16     36.21 o 
  -5  -4   7      279.16      288.59     22.23 o 
  -4  -4   7       21.22       17.36      6.18 o 
  -3  -4   7      274.15      249.37      7.25 o 
  -2  -4   7      191.41      195.52      6.30 o 
  -1  -4   7      131.16      118.61      4.91 o 
   0  -4   7      419.86      426.89      7.77 o 
   1  -4   7       54.77       53.75      3.90 o 
   2  -4   7      219.19      220.32      8.94 o 
   3  -4   7       69.97       68.79      6.23 o 
   4  -4   7       56.65       53.59      7.32 o 
   5  -4   7        0.98       -2.55      2.45 o 
  -6  -3   7       26.83       35.98      5.46 o 
  -5  -3   7       27.70       27.01      5.34 o 
  -4  -3   7      322.04      322.20     11.38 o 
  -3  -3   7      197.56      186.35      6.38 o 
  -2  -3   7       51.76       44.92      3.49 o 
  -1  -3   7       33.81       31.55      2.86 o 
   0  -3   7     2444.11     2514.34     35.61 o 
   1  -3   7      637.00      611.97     11.80 o 
   2  -3   7       33.39       23.69      3.69 o 
   3  -3   7       49.06       52.79      5.71 o 
   4  -3   7      257.90      261.74     10.72 o 
   5  -3   7        4.77        3.00      4.66 o 
   6  -3   7       28.22       31.57      7.49 o 
  -6  -2   7      674.91      695.51     20.22 o 
  -5  -2   7       47.37       41.73      5.19 o 
  -4  -2   7       12.42        5.22      2.39 o 
  -3  -2   7       30.40       27.09      3.70 o 
  -2  -2   7      779.04      759.18     16.19 o 
  -1  -2   7       59.06       67.76      4.66 o 
   0  -2   7      204.89      209.31      5.78 o 
   1  -2   7      189.77      169.54      8.64 o 
   2  -2   7       72.00       69.47      7.48 o 
   3  -2   7      403.03      453.03     13.43 o 
   4  -2   7      220.82      203.29     21.62 o 
   5  -2   7       81.72       84.30      7.27 o 
   6  -2   7       21.88       16.58      6.01 o 
  -6  -1   7       24.96       29.60      4.90 o 
  -5  -1   7      238.21      267.63     23.16 o 
  -4  -1   7        3.33        3.58      2.18 o 
  -3  -1   7      352.36      351.19      8.64 o 
  -2  -1   7      103.93      106.02      4.41 o 
  -1  -1   7      724.40      723.20     12.95 o 
   0  -1   7        6.26        9.14      1.65 o 
   1  -1   7      200.75      194.99      9.07 o 
   2  -1   7       23.19       21.37      3.37 o 
   3  -1   7       50.63       48.28      7.07 o 
   4  -1   7       59.16       37.94      5.55 o 
   5  -1   7       22.48       38.32      5.20 o 
   6  -1   7       32.99       31.45      7.45 o 
  -6   0   7       12.90       11.57      3.41 o 
  -5   0   7        0.85        1.21      2.16 o 
  -4   0   7        2.84        3.88      1.77 o 
  -3   0   7       18.77       18.21      3.49 o 
  -2   0   7       39.33       27.90      2.93 o 
  -1   0   7       33.73       34.80      2.71 o 
   0   0   7        6.40        5.73      2.06 o 
   1   0   7       46.77       44.77      9.90 o 
   2   0   7        0.30       -0.61      1.76 o 
   3   0   7       35.93       33.41      4.11 o 
   4   0   7       37.97       25.56      4.01 o 
   5   0   7        4.42        2.44      2.61 o 
   6   0   7        7.86        8.55      5.03 o 
  -6   1   7       24.78       25.31      8.84 o 
  -5   1   7      238.05      250.36     10.36 o 
  -4   1   7        3.45        2.73      1.63 o 
  -3   1   7      352.60      364.06      8.78 o 
  -2   1   7      103.55      102.45      4.39 o 
  -1   1   7      724.66      714.11     12.64 o 
   0   1   7        6.29       10.83      2.36 o 
   1   1   7      200.73      213.22     12.10 o 
   2   1   7       22.83       35.48     11.60 o 
   3   1   7       50.74       51.54      4.84 o 
   4   1   7       59.57       48.19      5.05 o 
   5   1   7       22.26       32.27      4.61 o 
   6   1   7       33.19       38.11      7.40 o 
  -6   2   7      675.17      721.01     20.34 o 
  -5   2   7       47.41       48.09      5.34 o 
  -4   2   7       12.41       12.48      2.29 o 
  -3   2   7       29.68       29.85      2.98 o 
  -2   2   7      779.10      769.93     13.90 o 
  -1   2   7       58.10       56.64      3.39 o 
   0   2   7      204.82      209.20      5.24 o 
   1   2   7      189.03      176.47      6.80 o 
   2   2   7       72.33       68.80      5.24 o 
   3   2   7      402.93      453.79     12.60 o 
   4   2   7      220.73      221.56      8.87 o 
   5   2   7       81.88       77.21      9.24 o 
   6   2   7       22.16       12.63      5.19 o 
  -6   3   7       26.83       29.92      4.89 o 
  -5   3   7       27.90       29.18      4.43 o 
  -4   3   7      322.24      327.39      8.93 o 
  -3   3   7      198.15      186.24      6.16 o 
  -2   3   7       51.69       50.93      3.53 o 
  -1   3   7       34.35       33.18      2.69 o 
   0   3   7     2444.45     2485.61     43.34 o 
   1   3   7      636.88      649.57     14.72 o 
   2   3   7       33.29       24.12      5.13 o 
   3   3   7       49.91       54.85      4.81 o 
   4   3   7      256.40      301.61     14.92 o 
   5   3   7        4.73        7.98      3.91 o 
  -6   4   7      226.85      282.29     19.82 o 
  -5   4   7      279.22      277.96      8.80 o 
  -4   4   7       21.24       21.38      2.93 o 
  -3   4   7      273.89      255.12     12.08 o 
  -2   4   7      191.43      188.53      8.61 o 
  -1   4   7      132.13      114.30      4.19 o 
   0   4   7      419.29      434.44     11.05 o 
   1   4   7       55.95       54.06      4.22 o 
   2   4   7      218.34      214.63      7.59 o 
   3   4   7       69.72       64.33      5.12 o 
   4   4   7       57.13       61.82      7.89 o 
  -6   5   7       12.48       10.15      5.64 o 
  -5   5   7        7.67       14.55      2.85 o 
  -4   5   7        6.39        8.17      2.16 o 
  -3   5   7      282.95      247.08     14.81 o 
  -2   5   7      161.14      137.27      5.05 o 
  -1   5   7      132.59      146.04     10.17 o 
   0   5   7       23.55       27.57      5.39 o 
   1   5   7       55.44       44.23      6.78 o 
   2   5   7       69.26       71.29      8.28 o 
   3   5   7      163.39      159.61     10.93 o 
   4   5   7       45.82       36.73      6.42 o 
  -5   6   7       11.35       16.84      3.04 o 
  -4   6   7        6.53        4.47      1.95 o 
  -3   6   7        0.81        0.58      1.91 o 
  -2   6   7       25.75       31.22      3.90 o 
  -1   6   7      129.09      135.91     10.17 o 
   0   6   7      108.37      102.00     10.02 o 
   1   6   7       49.69       58.13      7.87 o 
   2   6   7      374.43      394.00     17.52 o 
   3   6   7       91.11       98.07      9.78 o 
  -5   7   7      284.24      299.74     12.26 o 
  -4   7   7      120.25      106.02      7.83 o 
  -3   7   7      379.70      322.16     17.18 o 
  -2   7   7       27.59       25.09      5.93 o 
  -1   7   7      617.31      628.28     23.70 o 
   0   7   7      641.69      631.70     24.22 o 
   1   7   7      297.93      296.57     15.08 o 
   2   7   7       40.18       54.25      7.73 o 
   3   7   7       93.50       98.08     10.10 o 
  -5   8   7      236.95      262.55     11.71 o 
  -4   8   7       18.44       21.29      4.03 o 
  -3   8   7      157.46      161.15     12.11 o 
  -2   8   7      330.10      342.16     17.63 o 
  -1   8   7      220.76      223.41     13.66 o 
   0   8   7      167.64      162.13     11.51 o 
   1   8   7      566.59      611.74     23.61 o 
   2   8   7      110.78      113.70     11.23 o 
   3   8   7      121.10      147.49     11.07 o 
  -4   9   7      185.37      151.50     14.41 o 
  -3   9   7       60.17       55.61      8.72 o 
  -2   9   7        2.10        2.10      3.53 o 
  -1   9   7      387.37      370.05     18.88 o 
   0   9   7       10.28       11.33      5.06 o 
   1   9   7       65.21       70.43      9.24 o 
   2   9   7       30.32       27.19      6.15 o 
  -4  10   7        7.97       10.33      5.24 o 
  -3  10   7      154.28      176.93     15.91 o 
  -2  10   7       20.56       19.92      6.24 o 
  -1  10   7       16.43       17.59      5.56 o 
   0  10   7       26.96       34.80      7.18 o 
   1  10   7       56.64       65.08      9.25 o 
   2  10   7       18.32       23.50      6.34 o 
  -3  11   7       52.59       72.62     10.71 o 
  -2  11   7       11.61       18.78      6.12 o 
  -1  11   7       70.50       93.08     11.49 o 
   0  11   7       44.90       42.46      8.11 o 
   1  11   7       43.54       53.16      8.72 o 
   2  11   7        7.70        8.84      4.92 o 
  -1  12   7      138.43      165.96     15.68 o 
   0  12   7       10.92       12.22      5.92 o 
   1  12   7      173.74      158.17     15.16 o 
  -2 -11   8      228.90      283.46     29.31 o 
  -1 -11   8      158.24      165.99      8.88 o 
   0 -11   8       60.03       55.98      5.32 o 
   1 -11   8        1.97       -3.04      2.35 o 
  -3 -10   8      315.05      342.27     11.53 o 
  -2 -10   8      193.82      208.74      8.18 o 
  -1 -10   8       86.98       98.22      6.96 o 
   0 -10   8       40.65       36.20      4.31 o 
   1 -10   8      168.40      193.20      8.06 o 
   2 -10   8       61.10       44.28      6.20 o 
  -4  -9   8        3.44        3.57      2.47 o 
  -3  -9   8      236.48      259.84      9.15 o 
  -2  -9   8       66.77       64.49      6.52 o 
  -1  -9   8      331.65      336.71     10.19 o 
   0  -9   8      139.01      159.49      7.36 o 
   1  -9   8      118.84      120.93      7.54 o 
   2  -9   8       76.18       85.63      7.77 o 
   3  -9   8       55.24       52.17      6.43 o 
  -4  -8   8       21.55       32.99      5.30 o 
  -3  -8   8       36.08       45.41      7.44 o 
  -2  -8   8        0.77        0.46      1.62 o 
  -1  -8   8       22.71       24.40      3.36 o 
   0  -8   8       13.08       13.17      2.93 o 
   1  -8   8      681.33      657.90     18.76 o 
   2  -8   8       53.25       52.78      6.66 o 
   3  -8   8       49.73       50.01      6.32 o 
   4  -8   8       62.48       55.45      6.88 o 
  -5  -7   8       87.33       99.02      8.64 o 
  -4  -7   8       26.03       21.77      4.34 o 
  -3  -7   8        8.08        7.36      3.55 o 
  -2  -7   8       56.71       57.79      3.93 o 
  -1  -7   8      170.29      167.83      6.76 o 
   0  -7   8      311.09      311.82      9.21 o 
   1  -7   8       89.63       81.91      6.95 o 
   2  -7   8      105.92      113.70      8.47 o 
   3  -7   8       83.27       71.44      7.00 o 
   4  -7   8        2.79       -0.24      4.82 o 
  -5  -6   8       22.42       14.82      4.12 o 
  -4  -6   8      357.08      311.38     12.39 o 
  -3  -6   8      110.70      115.17      8.18 o 
  -2  -6   8      106.42       96.39      5.68 o 
  -1  -6   8       18.27       15.17      3.15 o 
   0  -6   8      249.78      264.32     10.42 o 
   1  -6   8      224.29      218.19     19.87 o 
   2  -6   8       28.76       44.25      5.38 o 
   3  -6   8        1.91        1.37      2.71 o 
   4  -6   8        8.08        0.69      2.64 o 
  -5  -5   8      469.00      448.56     15.86 o 
  -4  -5   8       55.47       56.64      6.31 o 
  -3  -5   8       56.57       41.03      7.02 o 
  -2  -5   8      818.82      832.26     16.25 o 
  -1  -5   8       94.02       82.52      8.21 o 
   0  -5   8       57.14       65.00      4.45 o 
   1  -5   8      114.38      103.72     10.04 o 
   2  -5   8      388.82      386.11     13.23 o 
   3  -5   8       66.21       59.79      6.16 o 
   4  -5   8       11.58       12.36      3.74 o 
   5  -5   8       73.31       60.30      7.07 o 
  -5  -4   8        0.64        3.16      2.78 o 
  -4  -4   8      209.39      190.39      9.26 o 
  -3  -4   8      925.71      915.70     21.81 o 
  -2  -4   8       86.18       69.22      5.14 o 
  -1  -4   8      107.26      123.65      5.40 o 
   0  -4   8      159.44      167.49      5.86 o 
   1  -4   8       75.43       78.04      8.01 o 
   2  -4   8       73.05       58.03      5.71 o 
   3  -4   8      120.47      123.79     21.31 o 
   4  -4   8       10.83        8.09      4.01 o 
   5  -4   8       40.24       38.13      6.23 o 
  -6  -3   8       26.44       32.42      5.18 o 
  -5  -3   8       42.67       47.13      5.75 o 
  -4  -3   8      104.58      105.84      7.71 o 
  -3  -3   8       35.06       31.94      3.43 o 
  -2  -3   8       82.65       84.83      4.93 o 
  -1  -3   8      171.82      170.73      5.87 o 
   0  -3   8       20.97       20.71      2.54 o 
   1  -3   8       67.10       61.60      5.47 o 
   2  -3   8       25.20       30.77      4.29 o 
   3  -3   8      122.87      110.59      7.88 o 
   4  -3   8       17.21       17.91      4.30 o 
   5  -3   8       17.50       18.26      4.39 o 
  -6  -2   8       12.72       17.47      4.00 o 
  -5  -2   8       43.53       51.35      5.86 o 
  -4  -2   8        2.68        1.41      2.09 o 
  -3  -2   8        8.61        9.31      3.58 o 
  -2  -2   8       72.39       58.01      4.02 o 
  -1  -2   8       53.21       53.91      3.77 o 
   0  -2   8       46.90       33.06      7.19 o 
   1  -2   8      199.04      202.76      8.37 o 
   2  -2   8       57.31       81.49      6.50 o 
   3  -2   8      256.45      250.06     13.15 o 
   4  -2   8       14.64       17.37      4.27 o 
   5  -2   8       25.20       33.25     11.30 o 
  -6  -1   8        2.21        2.53      2.86 o 
  -5  -1   8      190.02      190.55     10.79 o 
  -4  -1   8      185.40      202.03      8.78 o 
  -3  -1   8      969.05      974.61     22.23 o 
  -2  -1   8      700.95      695.12     13.48 o 
  -1  -1   8      341.06      330.81      8.00 o 
   0  -1   8      147.29      166.87      7.26 o 
   1  -1   8      140.83      141.88      6.84 o 
   2  -1   8      168.24      190.24      8.22 o 
   3  -1   8       14.47        3.68      2.57 o 
   4  -1   8      265.55      246.80     16.93 o 
   5  -1   8      100.21       93.05     17.93 o 
  -6   0   8      274.25      272.00     11.96 o 
  -5   0   8        9.00        6.61      2.95 o 
  -4   0   8       97.94      110.72      5.56 o 
  -3   0   8      924.45      944.39     17.24 o 
  -2   0   8     2272.38     2294.33     33.59 o 
  -1   0   8       18.84       20.52      2.35 o 
   0   0   8      224.56      216.65      8.12 o 
   1   0   8      280.73      278.88     13.27 o 
   2   0   8       64.57       73.86      5.89 o 
   3   0   8        4.99        9.40      2.84 o 
   4   0   8     1409.10     1299.84     36.40 o 
   5   0   8      107.51      100.83      9.25 o 
  -6   1   8        1.90        2.07      2.86 o 
  -5   1   8      189.64      206.49      9.67 o 
  -4   1   8      185.86      179.39      7.07 o 
  -3   1   8      969.26      935.37     17.24 o 
  -2   1   8      702.04      705.54     13.42 o 
  -1   1   8      340.35      325.87      8.31 o 
   0   1   8      147.67      157.08      9.82 o 
   1   1   8      141.58      141.09      6.55 o 
   2   1   8      167.54      173.14      9.25 o 
   3   1   8       14.91       11.30      2.99 o 
   4   1   8      265.18      252.99     10.29 o 
   5   1   8      100.82       99.75      9.15 o 
  -6   2   8       12.71       11.24      7.86 o 
  -5   2   8       43.57       49.09      5.55 o 
  -4   2   8        2.87        1.57      2.14 o 
  -3   2   8        8.35       10.99      2.80 o 
  -2   2   8       72.03       60.12      3.96 o 
  -1   2   8       53.71       54.94      5.67 o 
   0   2   8       46.28       39.25      3.98 o 
   1   2   8      198.41      211.20      7.91 o 
   2   2   8       57.84       78.46      6.41 o 
   3   2   8      255.48      249.68      9.45 o 
   4   2   8       14.63       15.46      3.59 o 
   5   2   8       25.46       32.13      6.75 o 
  -6   3   8       26.41       33.64      5.31 o 
  -5   3   8       42.56       44.72      5.48 o 
  -4   3   8      104.53      110.30      6.16 o 
  -3   3   8       35.14       27.78      3.07 o 
  -2   3   8       82.31       85.16      4.72 o 
  -1   3   8      171.67      178.17      5.51 o 
   0   3   8       21.27       25.71      5.40 o 
   1   3   8       67.76       50.06     12.24 o 
   2   3   8       24.93       30.44      5.93 o 
   3   3   8      123.03      137.81      9.96 o 
   4   3   8       17.50       22.28      4.54 o 
  -5   4   8        0.68        2.38      2.06 o 
  -4   4   8      209.30      206.13      7.31 o 
  -3   4   8      925.95      929.83     17.16 o 
  -2   4   8       86.38       84.62      6.39 o 
  -1   4   8      108.02      110.61      4.52 o 
   0   4   8      159.00      144.90      6.38 o 
   1   4   8       75.91       78.38      5.01 o 
   2   4   8       72.70       61.17      8.09 o 
   3   4   8      121.10      124.73     11.62 o 
   4   4   8       10.48       11.26      5.06 o 
  -5   5   8      469.31      509.48     16.42 o 
  -4   5   8       55.16       52.19      5.52 o 
  -3   5   8       56.75       44.03      3.76 o 
  -2   5   8      819.74      865.32     18.25 o 
  -1   5   8       93.03       97.17      9.90 o 
   0   5   8       56.96       61.70      8.11 o 
   1   5   8      113.85      110.80     10.66 o 
   2   5   8      389.47      425.63     18.75 o 
   3   5   8       65.89       78.09      9.42 o 
   4   5   8       11.49        8.33      4.61 o 
  -5   6   8       22.38       20.17      6.69 o 
  -4   6   8      357.89      369.14     14.60 o 
  -3   6   8      110.70      137.78      7.29 o 
  -2   6   8      105.37       97.94      6.79 o 
  -1   6   8       17.83       13.84      4.67 o 
   0   6   8      250.65      248.71     14.39 o 
   1   6   8      224.10      230.53     13.65 o 
   2   6   8       28.55       48.26      7.82 o 
   3   6   8        1.79        7.08      4.46 o 
  -5   7   8       87.21      105.43      8.56 o 
  -4   7   8       26.00       23.04      4.30 o 
  -3   7   8        8.22        8.20      3.05 o 
  -2   7   8       56.40       47.78      7.56 o 
  -1   7   8      170.03      192.27     12.56 o 
   0   7   8      310.01      323.75     16.87 o 
   1   7   8       88.86       68.81      9.04 o 
   2   7   8      105.66      127.16     12.16 o 
   3   7   8       83.61       90.68     10.25 o 
  -4   8   8       21.58       26.08      4.86 o 
  -3   8   8       36.01       34.78      7.07 o 
  -2   8   8        0.81        3.58      4.04 o 
  -1   8   8       22.69       27.51      6.49 o 
   0   8   8       13.29       17.81      5.50 o 
   1   8   8      682.32      673.43     26.39 o 
   2   8   8       53.85       71.12      9.67 o 
   3   8   8       49.92       63.57      9.21 o 
  -4   9   8        3.48        1.38      4.20 o 
  -3   9   8      236.78      196.93     14.59 o 
  -2   9   8       66.19       66.96      9.53 o 
  -1   9   8      331.28      319.17     17.84 o 
   0   9   8      138.73      169.23     14.88 o 
   1   9   8      118.14      113.11     12.03 o 
   2   9   8       75.84       87.07     10.53 o 
  -3  10   8      314.81      328.22     19.46 o 
  -2  10   8      193.54      210.36     14.89 o 
  -1  10   8       87.16       66.18      9.88 o 
   0  10   8       39.56       51.12      8.90 o 
   1  10   8      168.57      189.69     14.10 o 
   2  10   8       61.53       57.66      9.10 o 
  -2  11   8      229.19      256.08     17.20 o 
  -1  11   8      157.69      144.60     14.75 o 
   0  11   8       60.31       59.67      9.82 o 
   1  11   8        1.85        4.14      4.49 o 
  -2 -10   9       91.72       92.00      8.64 o 
  -1 -10   9       10.09       12.95      3.33 o 
   0 -10   9       76.37       85.24     11.39 o 
   1 -10   9        8.60        6.86      3.58 o 
  -3  -9   9       66.08       56.25     12.44 o 
  -2  -9   9       75.74       76.20     16.92 o 
  -1  -9   9        4.99        6.61      2.70 o 
   0  -9   9      164.52      154.86     22.31 o 
   1  -9   9       11.55        5.45      3.36 o 
   2  -9   9       45.53       43.13      8.37 o 
  -3  -8   9        0.11       -1.59      1.89 o 
  -2  -8   9       32.35       30.30      4.80 o 
  -1  -8   9      183.26      201.08     10.76 o 
   0  -8   9       64.39       67.24      6.84 o 
   1  -8   9      168.06      185.80      9.73 o 
   2  -8   9      299.78      299.75     23.03 o 
   3  -8   9       41.75       39.26      5.89 o 
  -4  -7   9      125.10      120.68      9.26 o 
  -3  -7   9      210.56      191.43      9.69 o 
  -2  -7   9      126.59      116.72     11.45 o 
  -1  -7   9       52.23       49.65      4.96 o 
   0  -7   9      245.68      267.25     16.76 o 
   1  -7   9      295.76      280.70     27.92 o 
   2  -7   9       99.39      100.57     11.89 o 
   3  -7   9       35.05       38.89      5.87 o 
  -4  -6   9        5.04        5.93      4.29 o 
  -3  -6   9       99.88       86.27      9.37 o 
  -2  -6   9       65.80       67.39      5.05 o 
  -1  -6   9       10.94        8.38      2.41 o 
   0  -6   9       53.16       51.50      5.72 o 
   1  -6   9      196.18      207.82      9.75 o 
   2  -6   9       65.54       64.06      6.67 o 
   3  -6   9       59.84       54.10      6.42 o 
   4  -6   9       19.15       17.64      4.43 o 
  -5  -5   9        1.93       -2.71      2.39 o 
  -4  -5   9       76.22       75.48      7.09 o 
  -3  -5   9       41.88       37.25      7.78 o 
  -2  -5   9       36.63       41.32      3.97 o 
  -1  -5   9      175.67      180.99      7.55 o 
   0  -5   9       40.57       47.49      7.66 o 
   1  -5   9       38.16       39.28      4.95 o 
   2  -5   9        5.76       10.77      3.41 o 
   3  -5   9       52.72       60.88      6.61 o 
   4  -5   9       38.38       32.87      5.37 o 
  -5  -4   9      224.04      279.57     15.52 o 
  -4  -4   9      129.57      136.88      9.26 o 
  -3  -4   9       18.83       20.84      2.98 o 
  -2  -4   9      324.83      338.68     14.75 o 
  -1  -4   9       23.97       24.71      3.03 o 
   0  -4   9       79.64       76.93      6.54 o 
   1  -4   9      156.51      137.30      8.05 o 
   2  -4   9      114.03      105.67      8.00 o 
   3  -4   9       16.43        9.52      3.46 o 
   4  -4   9        1.17        2.17      3.93 o 
  -5  -3   9       73.70       78.81     12.71 o 
  -4  -3   9      145.35      148.54      8.72 o 
  -3  -3   9       23.06       28.81      4.87 o 
  -2  -3   9      451.60      466.68     11.04 o 
  -1  -3   9       40.88       56.77      7.82 o 
   0  -3   9       53.43       59.32      6.01 o 
   1  -3   9      250.18      240.58      9.92 o 
   2  -3   9      573.30      558.85     16.42 o 
   3  -3   9       20.24        8.82      5.01 o 
   4  -3   9       31.54       41.48      5.58 o 
  -5  -2   9      680.85      735.74     20.47 o 
  -4  -2   9      124.28      127.63      8.56 o 
  -3  -2   9        7.76        6.48      2.09 o 
  -2  -2   9       92.12       79.96      4.95 o 
  -1  -2   9      613.17      628.02     16.48 o 
   0  -2   9        3.06        1.10      2.05 o 
   1  -2   9       20.29       28.99      4.77 o 
   2  -2   9      153.12      126.93     11.86 o 
   3  -2   9       32.46       44.40      5.82 o 
   4  -2   9      110.55      117.28      8.90 o 
   5  -2   9       34.38       28.87      7.14 o 
  -5  -1   9       41.30       42.33      5.50 o 
  -4  -1   9       13.32       15.12      3.54 o 
  -3  -1   9      378.80      392.02     10.01 o 
  -2  -1   9      593.36      628.48     12.89 o 
  -1  -1   9        4.71        5.55      2.48 o 
   0  -1   9       15.91       15.53      7.75 o 
   1  -1   9      247.20      205.33      8.86 o 
   2  -1   9       26.27       17.97      6.48 o 
   3  -1   9       17.79       21.52      3.93 o 
   4  -1   9        4.51       18.41      5.82 o 
   5  -1   9        6.97        1.36      3.05 o 
  -5   0   9        6.10        4.49      6.68 o 
  -4   0   9        1.01        1.37      1.85 o 
  -3   0   9        0.03        0.77      2.05 o 
  -2   0   9      144.21      139.22      5.59 o 
  -1   0   9       16.70       12.11      3.01 o 
   0   0   9        1.01        0.85      2.92 o 
   1   0   9       69.40       61.59      6.65 o 
   2   0   9        8.12        9.98      3.23 o 
   3   0   9       14.72       29.28      6.90 o 
   4   0   9        0.34       -2.43      2.36 o 
   5   0   9        3.38        2.74      5.84 o 
  -5   1   9       41.39       55.00      6.09 o 
  -4   1   9       13.45       12.05      2.64 o 
  -3   1   9      379.34      384.38      9.96 o 
  -2   1   9      594.12      595.78     12.56 o 
  -1   1   9        4.68        8.63      2.50 o 
   0   1   9       15.97       17.82      3.29 o 
   1   1   9      247.10      218.10      8.70 o 
   2   1   9       26.72       27.73      4.02 o 
   3   1   9       17.52       26.67      6.35 o 
   4   1   9        4.40       10.48      3.36 o 
   5   1   9        7.02        5.65      3.23 o 
  -5   2   9      680.19      684.51     19.64 o 
  -4   2   9      124.58      122.55      6.26 o 
  -3   2   9        7.69        7.70      2.13 o 
  -2   2   9       90.41       88.08      5.04 o 
  -1   2   9      612.97      601.28     15.96 o 
   0   2   9        3.37        3.23      2.18 o 
   1   2   9       20.38       15.90      5.15 o 
   2   2   9      151.74      155.15      7.85 o 
   3   2   9       32.73       33.67      4.64 o 
   4   2   9      110.75      117.27     10.63 o 
  -5   3   9       73.63       91.23      7.75 o 
  -4   3   9      144.81      146.38      8.18 o 
  -3   3   9       22.47       16.77      2.76 o 
  -2   3   9      452.97      448.88     10.47 o 
  -1   3   9       40.79       44.39      4.59 o 
   0   3   9       53.03       56.42      6.06 o 
   1   3   9      250.54      269.14     14.64 o 
   2   3   9      573.33      559.64     23.20 o 
   3   3   9       20.16       23.03      6.17 o 
   4   3   9       31.97       42.51      8.11 o 
  -5   4   9      224.24      286.39     13.04 o 
  -4   4   9      129.02      129.79      7.15 o 
  -3   4   9       19.00       20.41      3.14 o 
  -2   4   9      324.14      328.35     10.97 o 
  -1   4   9       23.74       29.53      3.81 o 
   0   4   9       79.87       83.74      9.62 o 
   2   4   9      115.11      100.26     10.75 o 
   3   4   9       16.25       14.75      5.55 o 
   4   4   9        1.15        5.32      4.63 o 
  -5   5   9        1.94       -3.79      2.52 o 
  -4   5   9       76.36       89.56      7.41 o 
  -3   5   9       41.87       38.62      4.81 o 
  -2   5   9       36.84       44.12      7.73 o 
  -1   5   9      176.53      184.40     12.38 o 
   0   5   9       40.76       42.39      7.49 o 
   1   5   9       38.11       45.62      7.70 o 
   2   5   9        5.63        6.66      4.47 o 
   3   5   9       52.89       54.56      8.66 o 
   4   5   9       38.15       50.73      8.41 o 
  -4   6   9        4.79        3.80      2.77 o 
  -3   6   9       99.55      101.87      7.57 o 
  -2   6   9       65.57       69.43      9.21 o 
  -1   6   9       10.58       10.10      4.39 o 
   0   6   9       52.92       51.24      8.10 o 
   1   6   9      196.66      196.67     13.30 o 
   2   6   9       64.93       75.69      9.90 o 
   3   6   9       59.70       79.78     10.32 o 
  -4   7   9      125.09      128.08      9.14 o 
  -3   7   9      210.30      214.75      9.76 o 
  -2   7   9      126.58      102.43     11.24 o 
  -1   7   9       52.17       54.86      8.45 o 
   0   7   9      246.25      240.36     15.00 o 
   1   7   9      295.64      288.71     16.45 o 
   2   7   9       99.68      105.55     11.58 o 
   3   7   9       34.86       29.38      6.87 o 
  -3   8   9        0.12       -1.14      3.71 o 
  -2   8   9       32.38       22.59      6.20 o 
  -1   8   9      183.32      172.62     13.03 o 
   0   8   9       64.79       68.97      9.64 o 
   1   8   9      168.15      161.01     14.77 o 
   2   8   9      300.55      276.68     16.91 o 
   3   8   9       41.92       40.81      8.33 o 
  -3   9   9       65.87       64.99     10.13 o 
  -2   9   9       76.32       89.80     11.64 o 
  -1   9   9        4.97        1.76      3.80 o 
   0   9   9      164.81      187.40     14.03 o 
   1   9   9       12.03        8.90      5.08 o 
   2   9   9       44.97       36.79      8.02 o 
  -2  10   9       91.39       92.14     12.06 o 
  -1  10   9       10.11        4.72      4.71 o 
   0  10   9       76.38       99.19     12.37 o 
   1  10   9        8.74       16.85      6.26 o 
  -1  -9  10       73.11       69.61      7.39 o 
   0  -9  10       54.13       68.53      7.46 o 
  -2  -8  10       45.88       48.85      6.46 o 
  -1  -8  10        0.35       -2.81      3.36 o 
   0  -8  10        3.13        7.86      4.22 o 
   1  -8  10       11.03        7.26      5.75 o 
   2  -8  10      217.46      179.20     11.78 o 
  -3  -7  10       91.12       71.64      7.19 o 
  -2  -7  10       11.79       11.38      4.29 o 
  -1  -7  10       11.32       12.52      3.75 o 
   0  -7  10       14.70       11.35      4.18 o 
   1  -7  10       58.86       68.04      7.02 o 
   2  -7  10       71.61       69.33      7.48 o 
  -4  -6  10        8.90        7.39      3.55 o 
  -3  -6  10      196.95      197.29     34.29 o 
  -2  -6  10      110.46      118.37      6.87 o 
  -1  -6  10       82.85       61.37      6.42 o 
   0  -6  10        9.44       11.31      5.69 o 
   1  -6  10       38.36       31.39      6.10 o 
   2  -6  10      185.76      194.84     20.32 o 
   3  -6  10       53.64       67.69      7.44 o 
  -4  -5  10      518.03      564.96     20.42 o 
  -3  -5  10        2.57        5.62      2.86 o 
  -2  -5  10       69.83       53.69      4.64 o 
  -1  -5  10      113.52      100.81      7.80 o 
   0  -5  10      259.28      250.54     10.90 o 
   1  -5  10        3.75        8.09      3.25 o 
   2  -5  10       23.17       20.70      4.26 o 
   3  -5  10       82.30       82.64      8.00 o 
  -4  -4  10       31.81       45.79      5.80 o 
  -3  -4  10       66.60       56.73      6.06 o 
  -2  -4  10      389.58      391.45     11.29 o 
  -1  -4  10       85.84       74.82      6.69 o 
   0  -4  10        4.64        2.17      2.55 o 
   1  -4  10      111.70      110.61      8.26 o 
   2  -4  10        6.74        6.47      3.12 o 
   3  -4  10       33.49       32.40      5.17 o 
  -4  -3  10        4.34       -0.95      2.48 o 
  -3  -3  10       66.00       74.99      5.67 o 
  -2  -3  10       63.06       56.12      5.70 o 
  -1  -3  10       20.24       22.66     10.57 o 
   0  -3  10        1.57       -0.25      2.33 o 
   1  -3  10       40.77       34.46      4.83 o 
   2  -3  10       26.21       20.98      9.01 o 
   3  -3  10        2.18        7.99      3.36 o 
   4  -3  10       11.87       16.58      4.36 o 
  -5  -2  10        2.93        2.13      2.92 o 
  -4  -2  10      159.65      170.33     10.04 o 
  -3  -2  10       61.52       55.58      4.59 o 
  -2  -2  10       27.05       29.10      4.33 o 
  -1  -2  10       42.33       42.77      5.05 o 
   0  -2  10       50.46       47.84      5.99 o 
   1  -2  10       35.83       39.39      5.00 o 
   2  -2  10      135.59      121.04      8.62 o 
   3  -2  10        3.67        9.16      3.37 o 
   4  -2  10       17.97       16.58      4.44 o 
  -5  -1  10        6.14        5.09      4.38 o 
  -4  -1  10       93.23       85.54      7.39 o 
  -3  -1  10       93.95       93.37      5.82 o 
  -2  -1  10      508.61      470.25     20.69 o 
  -1  -1  10      471.04      470.74     16.35 o 
   0  -1  10       62.30       61.66     10.35 o 
   1  -1  10      135.74      145.81      8.31 o 
   2  -1  10       89.56       96.08      7.71 o 
   3  -1  10       57.97       73.37      6.95 o 
   4  -1  10       18.29       13.54      4.06 o 
  -5   0  10       88.92       81.53     14.51 o 
  -4   0  10       12.65       19.36      3.97 o 
  -3   0  10      113.33      109.12      6.26 o 
  -2   0  10      260.58      248.62      9.96 o 
  -1   0  10     1421.96     1426.25     30.05 o 
   0   0  10        0.02       -1.68      1.91 o 
   1   0  10       15.00       22.67      3.95 o 
   2   0  10       60.34       69.39      6.39 o 
   3   0  10        1.52        1.72      2.74 o 
   4   0  10       40.40       37.03      9.13 o 
  -5   1  10        6.65        1.94      2.83 o 
  -4   1  10       93.85       96.08      6.17 o 
  -3   1  10       93.98       93.18      5.71 o 
  -2   1  10      508.24      487.34     14.54 o 
  -1   1  10      473.08      466.27     14.04 o 
   0   1  10       61.92       60.65      5.64 o 
   1   1  10      136.12      138.10     16.16 o 
   2   1  10       89.97      108.54      7.82 o 
   3   1  10       57.92       55.21      6.20 o 
   4   1  10       17.99       15.03      4.04 o 
  -5   2  10        2.99        7.36      3.30 o 
  -4   2  10      159.33      191.61     11.19 o 
  -3   2  10       62.16       59.29      4.65 o 
  -2   2  10       26.70       26.35      4.11 o 
  -1   2  10       42.19       43.41      4.82 o 
   0   2  10       50.92       56.34      5.48 o 
   1   2  10       35.83       41.39     12.95 o 
   2   2  10      135.00      126.32      7.56 o 
   3   2  10        3.71        8.87      3.26 o 
   4   2  10       17.75        4.11      4.86 o 
  -4   3  10        4.25        5.12      2.32 o 
  -3   3  10       65.69       63.89      6.10 o 
  -2   3  10       62.97       66.30     11.00 o 
  -1   3  10       20.07       20.94      3.91 o 
   0   3  10        1.52        4.18      2.38 o 
   1   3  10       40.62       44.86      7.61 o 
   2   3  10       26.56       16.52      6.13 o 
   3   3  10        2.18        0.75      3.71 o 
   4   3  10       11.94       14.50      6.06 o 
  -4   4  10       31.82       34.15      4.04 o 
  -3   4  10       67.14       60.32      5.95 o 
  -2   4  10      389.23      377.72     18.88 o 
  -1   4  10       86.07       78.01      9.76 o 
   0   4  10        4.65       -0.19      3.58 o 
   1   4  10      112.34      120.98     12.35 o 
   2   4  10        6.55       12.44      5.53 o 
   3   4  10       33.39       29.45      7.31 o 
  -4   5  10      518.62      577.41     17.42 o 
  -3   5  10        2.62        3.68      3.97 o 
  -2   5  10       70.11       51.70      8.61 o 
  -1   5  10      114.19      107.79     11.54 o 
   0   5  10      259.15      260.68     15.83 o 
   1   5  10        3.63        7.18      4.73 o 
   2   5  10       22.97       18.71      5.82 o 
   3   5  10       82.38       81.39     10.93 o 
  -4   6  10        8.88       12.16      3.68 o 
  -3   6  10      197.18      173.56     13.22 o 
  -2   6  10      111.36      129.18     12.84 o 
  -1   6  10       82.03       79.22     10.02 o 
   0   6  10        9.52        4.87      4.16 o 
   1   6  10       38.42       44.24      8.00 o 
   2   6  10      186.12      177.95     13.56 o 
   3   6  10       53.42       86.27     11.14 o 
  -3   7  10       91.24       84.19     11.01 o 
  -2   7  10       11.95       24.81      6.56 o 
  -1   7  10       11.03       15.92      5.50 o 
   0   7  10       14.40       11.99      5.00 o 
   1   7  10       58.39       55.80      9.10 o 
   2   7  10       71.06       62.16      9.92 o 
  -2   8  10       45.90       58.83      9.44 o 
  -1   8  10        0.33        1.63      4.15 o 
   0   8  10        3.13        2.00      4.08 o 
   1   8  10       10.88       10.30      5.91 o 
   2   8  10      218.10      205.90     15.19 o 
  -1   9  10       72.69       71.32     10.47 o 
   0   9  10       54.04       62.22      9.90 o 
  -1  -7  11       92.16      100.31      8.67 o 
   0  -7  11       20.27       14.83      4.25 o 
   1  -7  11       48.00       47.20      6.30 o 
  -2  -6  11       89.59       77.44      7.58 o 
  -1  -6  11       77.28       60.83      6.85 o 
   0  -6  11        3.78        7.93      3.60 o 
   1  -6  11        5.02        7.31      3.51 o 
   2  -6  11       58.50       54.88      6.77 o 
  -3  -5  11       82.67       62.26      9.79 o 
  -2  -5  11        7.08        5.47      7.98 o 
  -1  -5  11       78.79       70.39      7.14 o 
   0  -5  11       11.46       13.88      6.34 o 
   1  -5  11       41.14       61.21     11.03 o 
   2  -5  11       12.57        9.93      3.83 o 
  -3  -4  11       39.45       41.84      8.34 o 
  -2  -4  11        3.98        5.02      3.02 o 
  -1  -4  11      130.14      116.54      9.39 o 
   0  -4  11       14.71        7.44      3.71 o 
   1  -4  11       18.73       20.31      4.42 o 
   2  -4  11       46.91       39.11      5.64 o 
  -4  -3  11      224.29      230.57     11.04 o 
  -3  -3  11       74.78       63.19      9.74 o 
  -2  -3  11       65.34       66.52      6.69 o 
  -1  -3  11       43.91       43.62      5.48 o 
   0  -3  11       29.28       27.47      4.92 o 
   1  -3  11       81.16       80.37     10.50 o 
   2  -3  11      102.99       86.68      7.81 o 
   3  -3  11       85.92       82.91      7.95 o 
  -4  -2  11      308.31      335.22     21.13 o 
  -3  -2  11      171.68      186.49      9.42 o 
  -2  -2  11       13.22       10.69      3.55 o 
  -1  -2  11       28.20       28.07      4.61 o 
   0  -2  11      332.93      343.99     12.84 o 
   1  -2  11       32.62       38.33      5.25 o 
   2  -2  11       25.53       24.93      4.76 o 
   3  -2  11       13.01       11.64      4.12 o 
  -4  -1  11       87.55      114.63      8.75 o 
  -3  -1  11        5.02        5.34      3.08 o 
  -2  -1  11      129.17      137.99     17.62 o 
  -1  -1  11       22.89       16.99      3.82 o 
   0  -1  11      157.87      160.97      9.05 o 
   1  -1  11        9.85        3.31      2.74 o 
   2  -1  11       68.11       60.63      6.51 o 
   3  -1  11       21.18       31.83      5.10 o 
  -4   0  11       29.48       30.36      6.97 o 
  -3   0  11        7.10        3.87      3.03 o 
  -2   0  11        0.09       -1.31      2.39 o 
  -1   0  11       27.46       23.67      4.23 o 
   0   0  11       57.39       61.36      6.08 o 
   1   0  11        6.25        1.57      2.55 o 
   2   0  11       21.77       13.13      4.84 o 
   3   0  11        4.69        2.13      2.99 o 
  -4   1  11       87.94       85.07     10.88 o 
  -3   1  11        4.83        5.26      3.08 o 
  -2   1  11      129.66      133.76      8.95 o 
  -1   1  11       23.28       19.41      3.97 o 
   0   1  11      158.61      155.67      8.80 o 
   1   1  11        9.72        7.94      3.07 o 
   2   1  11       68.16       54.50      5.97 o 
   3   1  11       21.08       31.85      5.12 o 
  -4   2  11      307.31      344.77     13.08 o 
  -3   2  11      171.65      175.88      9.09 o 
  -2   2  11       13.13       10.62      8.71 o 
  -1   2  11       27.72       25.37      4.46 o 
   0   2  11      331.58      357.48     28.73 o 
   1   2  11       33.19       28.23      4.51 o 
   2   2  11       25.63       18.28      6.38 o 
   3   2  11       12.77       16.59      6.25 o 
  -4   3  11      224.32      254.85     11.19 o 
  -3   3  11       74.73       77.36      6.96 o 
  -2   3  11       64.62       80.39      8.49 o 
  -1   3  11       44.59       39.66      7.72 o 
   0   3  11       29.33       32.95      7.07 o 
   1   3  11       80.93       75.88     10.14 o 
   2   3  11      102.96       82.26     11.00 o 
   3   3  11       85.96       74.83     10.93 o 
  -3   4  11       38.96       52.71      8.71 o 
  -2   4  11        3.99        4.47      4.06 o 
  -1   4  11      129.38      133.24     13.19 o 
   0   4  11       14.72       17.11      5.83 o 
   1   4  11       18.50       21.56      6.19 o 
   2   4  11       46.66       36.57      7.84 o 
  -3   5  11       82.97       76.63     10.57 o 
  -2   5  11        7.11        7.34      4.80 o 
  -1   5  11       79.13       67.83     10.10 o 
   0   5  11       11.68       10.53      5.02 o 
   1   5  11       41.46       44.62      8.61 o 
   2   5  11       12.53       14.56      6.12 o 
  -2   6  11       89.16      100.18     11.99 o 
  -1   6  11       76.88       72.70     10.21 o 
   0   6  11        3.66        0.70      4.00 o 
   1   6  11        4.99        2.67      4.35 o 
   2   6  11       58.71       57.66      9.85 o 
  -1   7  11       92.04      113.73     13.28 o 
   0   7  11       20.39       17.75      6.10 o 
   1   7  11       48.08       42.51      8.53 o 
  -1  -5  12        7.87        3.85      3.32 o 
   0  -5  12       19.80       19.70      4.75 o 
  -2  -4  12       51.15       46.56      6.07 o 
  -1  -4  12      103.37       69.43      7.21 o 
   0  -4  12       18.43       18.23      4.44 o 
   1  -4  12       13.84       15.72      4.31 o 
  -2  -3  12        0.22        0.60      3.99 o 
  -1  -3  12       21.96       14.78      4.15 o 
   0  -3  12       22.33       29.41      5.07 o 
   1  -3  12        1.22        2.96      3.10 o 
  -2  -2  12       14.53       15.04      4.15 o 
  -1  -2  12        5.76        9.31      3.43 o 
   0  -2  12       36.35       35.71      5.39 o 
   1  -2  12       15.59       20.80      6.00 o 
   2  -2  12        8.92       17.28      6.18 o 
  -3  -1  12       85.65       76.63      7.59 o 
  -2  -1  12       15.10       13.47      4.01 o 
  -1  -1  12      266.43      256.29     15.70 o 
   0  -1  12      200.13      198.82     11.18 o 
   1  -1  12       12.00       15.98      4.13 o 
   2  -1  12       39.82       37.32      5.63 o 
  -3   0  12        0.30        1.12      2.96 o 
  -2   0  12        4.66        8.65      3.54 o 
  -1   0  12      139.77      142.41      9.67 o 
   0   0  12      554.82      552.11     21.28 o 
   1   0  12        4.52        6.24      6.55 o 
   2   0  12        0.29       -0.49      2.83 o 
  -3   1  12       86.77       79.33     15.64 o 
  -2   1  12       15.06       15.62      4.14 o 
  -1   1  12      266.08      264.20     11.30 o 
   0   1  12      201.00      182.52      9.46 o 
   1   1  12       12.26       15.21      3.99 o 
   2   1  12       39.93       48.18      9.03 o 
  -2   2  12       14.77       17.80      4.23 o 
  -1   2  12        5.62        6.40      3.20 o 
   0   2  12       36.40       33.90      7.69 o 
   1   2  12       15.81       19.84      6.65 o 
   2   2  12        8.94       16.43      6.59 o 
  -2   3  12        0.19       -0.70      4.14 o 
  -1   3  12       21.80       15.40      6.08 o 
   0   3  12       22.09       23.82      6.68 o 
   1   3  12        1.22        2.12      4.10 o 
  -2   4  12       51.43       49.64      9.03 o 
  -1   4  12      103.50       85.64     11.44 o 
   0   4  12       18.42       17.84      6.41 o 
   1   4  12       13.75       22.54      7.27 o 
  -1   5  12        7.97       19.71      6.30 o 
   0   5  12       20.31       12.80      5.69 o 
                                                 
